# Supplementary material for: The architecture of transmembrane and cytoplasmic juxtamembrane regions of Toll-like receptors
Source: Nat Commun. 2023 Mar 17;14:1503. doi: 10.1038/s41467-023-37042-6 (PMC10023784; doi:10.1038/s41467-023-37042-6)
Supplement: Supplementary file 4 — Source Data [file 41467_2023_37042_MOESM4_ESM.zip]

Archive with 16 entries (16 files):
- fig2.xlsx
- fig4.xlsx
- fig6.xlsx
- figS11.xlsx
- figS12.xlsx
- figS13.xlsx
- figS14.xlsx
- figS15.xls
- figS16.xlsx
- figS17.zip
- figs18.xlsx
- figs19.xlsx
- figS6.xlsx
- figS7.xlsx
- figS8.xlsx
- figS9.xlsx
