# Supplementary material for: The architecture of transmembrane and cytoplasmic juxtamembrane regions of Toll-like receptors
Source: Nat Commun. 2023 Mar 17;14:1503. doi: 10.1038/s41467-023-37042-6 (PMC10023784; doi:10.1038/s41467-023-37042-6)
Supplement: Supplementary file 4 — Source Data [file 41467_2023_37042_MOESM4_ESM.zip › fig2.xlsx]

## Sheet: a
Raw data of Figure2(a) for TLR2tmjm
Number of residue	Type of residue	Alpha-helix propensity estimated by Talos-N
580	M	0.333
581	S	0.197
582	V	0.115
583	S	0.4
584	E	0.798
585	C	0.892
586	H	0.952
587	R	0.993
588	T	0.994
589	A	0.997
590	L	0.998
591	V	0.998
592	S	0.996
593	G	0.983
594	M	0.988
595	C	0.986
596	C	0.995
597	A	0.996
598	L	0.989
599	F	0.992
600	L	0.991
601	L	0.991
602	I	0.991
603	L	0.99
604	L	0.995
605	T	0.993
606	G	0.992
607	V	0.996
608	L	0.993
609	C	0.987
610	H	0.968
611	R	0.811
612	F	0.337
613	H	0.529
614	G	0.769
615	L	0.958
616	W	0.983
617	Y	0.99
618	M	0.985
619	K	0.982
620	M	0.99
621	M	0.992
622	W	0.996
623	A	0.996
624	W	0.995
625	L	0.979
626	Q	0.854
627	A	0.594
628	K	0.527
629	R	0.333

## Sheet: b
Raw data of Figure2(b) for TLR2tmjm											noise	24
Number of residue	Type of residue	Reference intensity	Attenuated intensity		tau c, ns		Error of tau c, ns
580	M
581	S
582	V	1899	1662	6.17156	5.71487	0.88842	0.822677
583	S	838.9	733.9	6.19068	5.73257	2.01157	1.86271
584	E	281	198.1	16.1844	14.9867	6.86252	6.3547
585	C
586	H
587	R	755	527.1	16.6355	15.4045	2.57087	2.38062
588	T	2098	1631	11.657	10.7944	0.862888	0.799035
589	A	2208	1576	15.611	14.4558	0.866189	0.802091
590	L	4020	2833	16.2012	15.0023	0.47981	0.444304
591	V	3520	2512	15.6195	14.4637	0.543403	0.503192
592	S	3828	2611	17.7134	16.4026	0.515115	0.476996
593	G	3163	2170	17.4442	16.1533	0.620949	0.574999
594	M	4165	2801	18.3676	17.0084	0.478044	0.442669
595	C	4118	2942	15.5684	14.4164	0.464153	0.429806
596	C
597	A	4769	3216	18.2407	16.8909	0.416712	0.385876
598	L	4240	3073	14.9032	13.8004	0.44655	0.413505
599	F	4221	2978	16.1491	14.954	0.456619	0.422829
600	L	5967	4111	17.249	15.9726	0.328213	0.303925
601	L	5811	3989	17.4172	16.1284	0.337857	0.312855
602	I	3265	2221	17.8381	16.518	0.60505	0.560277
603	L	3730	2527	18.0266	16.6927	0.531101	0.491799
604	L	4137	2859	17.1064	15.8406	0.472412	0.437453
605	T	3051	2157	16.0533	14.8653	0.630852	0.584169
606	G	2984	2057	17.223	15.9485	0.656066	0.607517
607	V	3647	2465	18.1349	16.7929	0.544059	0.503799
608	L
609	C	2999	2140	15.6238	14.4676	0.637844	0.590644
610	H
611	R	2488	1890	12.727	11.7852	0.738278	0.683646
612	F	2559	1870	14.5221	13.4475	0.735917	0.681459
613	H
614	G	1637	1291	10.993	10.1795	1.0961	1.01499
615	L	1655	1200	14.8833	13.7819	1.14371	1.05908
616	W	1691	1208	15.5719	14.4196	1.13038	1.04673
617	Y	3124	2279	14.6008	13.5203	0.603489	0.558831
618	M	3202	2330	14.7179	13.6288	0.589762	0.54612
619	K
620	M	4448	3246	14.5848	13.5055	0.423758	0.3924
621	M
622	W	4421	3257	14.1463	13.0994	0.423727	0.392372
623	A	4948	3468	16.454	15.2364	0.391249	0.362296
624	W	4871	3651	13.3471	12.3594	0.380329	0.352185
625	L	4010	2997	13.4805	12.483	0.462845	0.428594
626	Q	6521	5119	11.2069	10.3776	0.275946	0.255526
627	A	9109	7301	10.2431	9.48514	0.195037	0.180605
628	K	8644	7450	6.88201	6.37274	0.196892	0.182322
629	R	18230	16770	3.86468	3.57869	0.0900261	0.0833641

## Sheet: c
Raw data of Figure2(c) for TLR2tmjm
Number of residue	Type of residue	1D(NH), Hz	Error of 1D(NH), Hz
580	M
581	S
582	V
583	S
584	E
585	C
586	H
587	R
588	T	-20.6	3
589	A	-29.3	3
590	L
591	V	-27.92	3
592	S	-32.06	3
593	G	-34.58	3
594	M	-35.78	3
595	C	-27.98	3
596	C
597	A
598	L	-35.6	3
599	F	-34.1	3
600	L
601	L
602	I	-24.98	3
603	L	-33.56	3
604	L	-42.02	3
605	T	-32.72	3
606	G	-31.16	3
607	V	-37.64	3
608	L
609	C	-28.22	3
610	H
611	R	-39.08	3
612	F	-14.96	5
613	H
614	G	5.2	3
615	L
616	W
617	Y	-1.1	3
618	M	-3.86	3
619	K
620	M	-1.88	3
621	M
622	W	-4.82	3
623	A	-3.14	3
624	W	-2.96	3
625	L
626	Q	-7.16	3
627	A	1.96	3
628	K	-2.78	3
629	R	-3.38	3
