# Supplementary material for: The architecture of transmembrane and cytoplasmic juxtamembrane regions of Toll-like receptors
Source: Nat Commun. 2023 Mar 17;14:1503. doi: 10.1038/s41467-023-37042-6 (PMC10023784; doi:10.1038/s41467-023-37042-6)
Supplement: Supplementary file 4 — Source Data [file 41467_2023_37042_MOESM4_ESM.zip › fig4.xlsx]

## Sheet: TLR2tmjm
Raw data for Figure 4
Number of residue	Type of residue	Intensity of diagonal peak	Intensity of cross-peak on lipid proton	I H2O	Protein/lipid contacts, rel.	Water exchange, rel.
580	MET	77	0	115	0	1.49351
581	SER
582	VAL	1916	0	0	0	0
583	SER	525	0	69	0	0.131429
584	GLU	92	0	112	0	1.21739
585	CYS
586	HIS
587	ARG	169	0	119	0	0.704142
588	THR	1492	0	264	0	0.176944
589	ALA	1323	0	168	0	0.126984
590	LEU	3535	135	124	0.0381895	0.0350778
591	VAL	2151	120	0	0.055788	0
592	SER	2730	90	0	0.032967	0
593	GLY	2091	102	0	0.0487805	0
594	MET	2972	104	0	0.0349933	0
595	CYS	2590	104	225	0.0401544	0.0868726
596	CYS	3352	193	0	0.0575776	0
597	ALA	3483	0	0	0	0
598	LEU	2843	93	0	0.0327119	0
599	PHE	3698	162	0	0.0438075	0
600	LEU	3241	0	0	0	0
601	LEU	3087	104	0	0.0336897	0
602	ILE	1481	97	0	0.0654963	0
603	LEU	2631	155	0	0.058913	0
604	LEU	2341	131	0	0.055959	0
605	THR	1387	141	169	0.101658	0.121846
606	GLY	1480	116	0	0.0783784	0
607	VAL	1811	0	0	0	0
608	LEU	1970	109	0	0.0553299	0
609	CYS	1522	0	0	0	0
610	HIS
611	ARG	1202	0	167	0	0.138935
612	PHE	1535	0	168	0	0.109446
613	HIS
614	GLY	659	0	0	0	0
615	LEU	873	60	174	0.0687285	0.199313
616	TRP	804	0	113	0	0.140547
617	TYR	1782	0		0	0
618	MET	1220	0		0	0
619	LYS	4920	100	134	0.0203252	0.0272358
620	MET	2505	0	0	0	0
621	MET	5222	100	130	0.0191498	0.0248947
622	TRP	2468	97	0	0.0393031	0
623	ALA	5250	0	0	0	0
624	TRP	4388	0	0	0	0
625	LEU	3548	0	0	0	0
626	GLN	6010	0	0	0	0
627	ALA	8483	0	230	0	0.027113
628	LYS	16719	0	487	0	0.0291285
629	ARG	50340	0	570	0	0.011323

## Sheet: TLR9tmjm
Raw data for Figure 4
Number of residue	Type of residue	Intensity of diagonal peak	Intensity of cross-peak on lipid proton	I H2O	Protein/lipid contacts, rel.	Water exchange, rel.
811	M	33	0	950	0	5
812	E	2812	0	5153	0	1.8325
813	A	14249	0	4478	0	0.314268
814	L	17848	96	1604	0.00537875	0.08987
815	S	7890	0	2377	0	0.301267
816	W	2531	83	1982	0.0327934	0.78309
817	D	5596	89	1138	0.0159042	0.20336
818	C	4515	0	1331	0	0.294795
819	F	1129		1012	0	0.896368
820	A	3760	137	241	0.0364362	0.0640957
821	L	4255	201	0	0.0472385	0
822	S	2944	90	629	0.0305707	0.213655
823	L	3196	122	227	0.0381727	0.0710263
824	L	2938	109	0	0.0371001	0
825	A	3102	104	0	0.0335268	0
826	V	2647	109	0	0.0411787	0
827	A	2789	143	0	0.0512729	0
828	L	1908	135	0	0.0707547	0
829	G	1745	0	0	0	0
830	L	2381	113	0	0.0474591	0
831	G	1505	107	0	0.0710963	0
832	V	2001	116	0	0.057971	0
833	P	1	0	0	0	0
834	M	2263	64	127	0.028281	0.0561202
835	L	1859	125	246	0.0672405	0.132329
836	H	129	0	186	0	1.44186
837	H	378	0	738	0	1.95238
838	L	1840	0	231	0	0.125543
839	C	2785	85	368	0.0305206	0.132136
840	G	798	0	754	0	0.944862
841	W	3407		520	0	0.152627
842	D	1505	66	590	0.0438538	0.392027
843	L	1152	0	0	0	0
844	W	1922	0	0	0	0
845	Y	1319	0	126	0	0.0955269
846	C	4900	0	0	0	0
847	F	1744	118	126	0.0676606	0.0722477
848	H	911	88	367	0.0965971	0.402854
849	L	1804	0	159	0	0.0881375
850	C	1877	169	240	0.0900373	0.127864
851	L	4111	0	0	0	0
852	A	4690	0	0	0	0
853	W	4300	0	0	0	0
854	L	4100	181	0	0.0441463	0
855	P	1			0	0
856	W	8600	131	270	0.0152326	0.0313953
857	R	6640	0	2030	0	0.305723
858	G	868	0	2700	0	3.1106
859	R	3440		5670	0	1.64826
860	Q	46000		2400	0	0.0521739
