# Supplementary material for: The architecture of transmembrane and cytoplasmic juxtamembrane regions of Toll-like receptors
Source: Nat Commun. 2023 Mar 17;14:1503. doi: 10.1038/s41467-023-37042-6 (PMC10023784; doi:10.1038/s41467-023-37042-6)
Supplement: Supplementary file 4 — Source Data [file 41467_2023_37042_MOESM4_ESM.zip › fig6.xlsx]

## Sheet: Sheet1
			Vehicle	Pam3CSK4	Vehicle	Pam3CSK4	Vehicle	Pam3CSK4	Vehicle	Pam3CSK4	Vehicle	Pam3CSK4	Vehicle	Pam3CSK4
			5261	6055	6724	27445	5265	5980	5133	5878	4105	4813	4884	5854
			5660	6221	5792	24355	5900	6018	5324	6146	4572	4702	4369	6082
			5779	6047	5639	23718	5475	6635	4742	5825	4070	5373	4744	7035
			Vector	Vector	TLR2	TLR2	TLR2dJM	TLR2dJM	TLR2GGS	TLR2GGS	TLR2scr	TLR2scr	TLR2JM1	TLR2JM1
			Vehicle	Pam3CSK4	Vehicle	Pam3CSK4	Vehicle	Pam3CSK4	Vehicle	Pam3CSK4	Vehicle	Pam3CSK4	Vehicle	Pam3CSK4
			5464	5540	5157	24191	5984	6528	5010	6564	4233	4797	4833	5578
			5510	6360	5521	24869	5602	5927	4618	4865	4367	5312	4481	5745
			5052	5868	5450	26593	6050	6528	5320	6367	5051	4927	4618	5197
			Vector	Vector	TLR2	TLR2	TLR2dJM	TLR2dJM	TLR2GGS	TLR2GGS	TLR2scr	TLR2scr	TLR2JM1	TLR2JM1
			Vehicle	Pam3CSK4	Vehicle	Pam3CSK4	Vehicle	Pam3CSK4	Vehicle	Pam3CSK4	Vehicle	Pam3CSK4	Vehicle	Pam3CSK4
			6806	7737	7331	27709	6767	6468	6731	6715	7383	7279	7365	8451
			7145	6932	7333	32681	6980	7641	7086	7652	6331	6698	6830	7502
			7085	7277	6557	33524	7890	7791	7004	7191	5860	6774	6878	7607
			Vector	Vector	TLR2	TLR2	TLR2dJM	TLR2dJM	TLR2GGS	TLR2GGS	TLR2scr	TLR2scr	TLR2JM1	TLR2JM1
			Vehicle	Pam3CSK4	Vehicle	Pam3CSK4	Vehicle	Pam3CSK4	Vehicle	Pam3CSK4	Vehicle	Pam3CSK4	Vehicle	Pam3CSK4
			6821	7395	7147	33603	7093	6998	7028	6884	6099	6712	6813	7206
			7955	7782	7185	28126	7127	7164	7341	7529	7126	6536	7095	6689
			6920	7473	6970	36102	6487	6832	6775	7118	6697	6961	6728	6905
			Vector	Vector	TLR2	TLR2	TLR2dJM	TLR2dJM	TLR2GGS	TLR2GGS	TLR2scr	TLR2scr	TLR2JM1	TLR2JM1
			Vehicle	Pam3CSK4	Vehicle	Pam3CSK4	Vehicle	Pam3CSK4	Vehicle	Pam3CSK4	Vehicle	Pam3CSK4	Vehicle	Pam3CSK4
			8222	8563	8787	34885	9216	9443	8543	8497	7326	8497	7400	8701
			9350	7953	8297	34863	7921	8580	7253	7527	6936	7379	7178	8198
			7525	7578	8062	30052	7756	7716	7099	7592	6102	6650	7457	7129
			Vector	Vector	TLR2	TLR2	TLR2dJM	TLR2dJM	TLR2GGS	TLR2GGS	TLR2scr	TLR2scr	TLR2JM1	TLR2JM1
			Vehicle	Pam3CSK4	Vehicle	Pam3CSK4	Vehicle	Pam3CSK4	Vehicle	Pam3CSK4	Vehicle	Pam3CSK4	Vehicle	Pam3CSK4
			7026	7031	7425	31017	8340	7167	6983	7262	6276	7085	7325	8592
			6673	7441	7426	29722	7893	7843	7396	7094	6459	7767	7620	7691
			7601	7377	7890	34974	7866	8117	6532	7384	6781	7839	7270	7066
			Vector	Vector	TLR2	TLR2	TLR2dJM	TLR2dJM	TLR2GGS	TLR2GGS	TLR2scr	TLR2scr	TLR2JM1	TLR2JM1
			Vehicle	Pam3CSK4	Vehicle	Pam3CSK4	Vehicle	Pam3CSK4	Vehicle	Pam3CSK4	Vehicle	Pam3CSK4	Vehicle	Pam3CSK4
			5045	5278	4908	28871	5619	29301	5447	27436	4642	27617	5111	26125
			4943	4946	5281	28484	5246	28838	5263	26791	5395	28854	5035	25510
			4818	5503	5599	27361	4855	27208	4943	27065	5062	26790	5436	25377
			Vector	Vector	TLR1	TLR1	TLR1dJM	TLR1dJM	TLR1GGS	TLR1GGS	TLR1scr	TLR1scr	TLR1JM2	TLR1JM2
			Vehicle	Pam3CSK4	Vehicle	Pam3CSK4	Vehicle	Pam3CSK4	Vehicle	Pam3CSK4	Vehicle	Pam3CSK4	Vehicle	Pam3CSK4
			5343	5307	5221	28796	5071	27836	4739	27728	4612	28223	5463	25315
			5070	5518	5718	27665	5368	27382	4995	26675	5126	27338	5499	27786
			4688	5464	4981	28715	5568	25915	5231	28181	5174	27012	5392	26233
			Vector	Vector	TLR1	TLR1	TLR1dJM	TLR1dJM	TLR1GGS	TLR1GGS	TLR1scr	TLR1scr	TLR1JM2	TLR1JM2
			Vehicle	Pam3CSK4	Vehicle	Pam3CSK4	Vehicle	Pam3CSK4	Vehicle	Pam3CSK4	Vehicle	Pam3CSK4	Vehicle	Pam3CSK4
			5530	5570	5149	27822	5550	26679	5356	27151	4761	28527	4860	28672
			5491	5476	5147	27991	4858	29020	4647	26336	4827	27665	5141	27653
			4574	5710	5208	26074	4709	28881	5474	28369	5368	26911	5043	27163
			Vector	Vector	TLR1	TLR1	TLR1dJM	TLR1dJM	TLR1GGS	TLR1GGS	TLR1scr	TLR1scr	TLR1JM2	TLR1JM2
			Vehicle	Pam3CSK4	Vehicle	Pam3CSK4	Vehicle	Pam3CSK4	Vehicle	Pam3CSK4	Vehicle	Pam3CSK4	Vehicle	Pam3CSK4
			5018	5825	4804	27585	5509	28159	5273	27284	5504	27520	5134	27449
			5300	5263	5744	25348	5181	25394	5585	26981	4832	26762	4958	27205
			5098	5175	4910	28241	4852	28175	4860	28141	4839	28613	5787	28641
			Vector	Vector	TLR1	TLR1	TLR1dJM	TLR1dJM	TLR1GGS	TLR1GGS	TLR1scr	TLR1scr	TLR1JM2	TLR1JM2
			Vehicle	Pam3CSK4	Vehicle	Pam3CSK4	Vehicle	Pam3CSK4	Vehicle	Pam3CSK4	Vehicle	Pam3CSK4	Vehicle	Pam3CSK4
			5447	5571	5692	27416	4885	25685	5520	27111	5224	27455	4977	22487
			4930	5764	5201	25465	5860	29216	5400	28113	4656	28320	5787	27278
			5270	4960	5053	25372	5142	28292	5344	27594	5003	26222	5839	30027
			Vector	Vector	TLR1	TLR1	TLR1dJM	TLR1dJM	TLR1GGS	TLR1GGS	TLR1scr	TLR1scr	TLR1JM2	TLR1JM2
			Vehicle	Pam3CSK4	Vehicle	Pam3CSK4	Vehicle	Pam3CSK4	Vehicle	Pam3CSK4	Vehicle	Pam3CSK4	Vehicle	Pam3CSK4
			5150	5330	5402	25771	5218	29893	5399	26313	4987	27687	5940	29670
			5249	5317	5008	25920	4806	26668	5328	27662	5355	28225	5446	27697
			5193	5132	5332	25413	5065	27713	4620	27895	5245	26470	4582	21170
			Vector	Vector	TLR1	TLR1	TLR1dJM	TLR1dJM	TLR1GGS	TLR1GGS	TLR1scr	TLR1scr	TLR1JM2	TLR1JM2
