# Supplementary material for: The architecture of transmembrane and cytoplasmic juxtamembrane regions of Toll-like receptors
Source: Nat Commun. 2023 Mar 17;14:1503. doi: 10.1038/s41467-023-37042-6 (PMC10023784; doi:10.1038/s41467-023-37042-6)
Supplement: Supplementary file 4 — Source Data [file 41467_2023_37042_MOESM4_ESM.zip › figS11.xlsx]

## Sheet: TLR5
Raw data of FigureS11 for TLR5tmjm			Secondary CS of CA for different membrane mimetics, ppm
Number of residue	Type of residue		DMPC/DHPC	LPPC/LPPG	DPC
631	M		0.15	0.69	0.82
632	E		3.13	3.13	3.07
633	E		1.93	1.82	1.78
634	V		3.86	3.69	3.63
635	L		2.42	2.09	1.97
636	K		2.8	1.65	1.78
637	S		2.54	0.81	0.43
638	L		2.21		1
639	K		3.64		1.27
640	F		3.08	3	1.82
641	S		4.4	3.52	1.75
642	L		2.55	2.56	2.61
643	F		3.81	3.62	3.94
644	I		2.92	3.18	2.92
645	V		5.22	5.29	5.17
646	C		6.85	6.85	6.85
647	T		5.94	5.94	6.02
648	V		5.14	5.08	5.11
649	T		6.6	6.63	6.59
650	L		3.08	3.12	3.01
651	T		6.63	6.63	6.67
652	L		2.8	2.87	2.87
653	F		3.5	3.5	3.42
654	L		2.74	2.96	2.81
655	M		2.95	2.87	2.87
656	T			6.38	5.28
657	I		2.97	3.4	2.75
658	L				1.54
659	T				3.14
660	V			2.38	2.29
661	T				2.42
662	K				0.92
663	F				0.77
664	R		1.82		2.64
665	G		1.87	2.05	1.65
666	F		2.79	2.79	2.25
667	C		5.77	6.35	5.43
668	F		3.11	3.26	3.09
669	I		2.71	3.2	2.44
670	C		5.96	6.79	5.62
671	Y		2.92	3.46	3.33
672	K		1.21	1.66	1.48
673	T		4.37	5.15	4.82
674	A		1.96	2.54	2.29
675	Q		2.26	3.21	2.91
676	R		0.47	1.21	0.99
677	L		0.54	1.12	0.86
678	V		0.53	1.28	0.93
679	F		-0.45	-0.45	-0.32
680	K		0.92	1.15	1.12

## Sheet: TLR9
Raw data of FigureS11 for TLR9tmjm			Secondary CS of CA for different membrane mimetics, ppm
Number of residue	Type of residue		DMPC/DHPC	LPPC/LPPG	DPC
811	M		-1.11	-1.06	-1.11
812	E		0.58	0.45	0.08
813	A		-0.24	-0.58	-0.49
814	L		-0.37	-0.62	-0.35
815	S		-0.58	-1.28	-0.3
816	W		1.63	2.05	2.19
817	D		1.52	1.68	1.1
818	C		4.21	2.97	4.18
819	F		3.15	2.65	2.52
820	A		2.75	2.27	2.09
821	L		2.49	2.28	1.94
822	S		4.61	3.4	3.92
823	L		2.37	2.31	1.86
824	L		2.69	2.63	2.18
825	A		2.76	2.49	2.25
826	V		4.14	3.53	3.65
827	A		3	2.73	2.49
828	L		2.09	2.28	1.56
829	G		1.93	1.46	1.31
830	L		0.15	0.48	-0.32
831	G		2.79	2.03	2.01
832	V		6.76	5.6	5.72
833	P		2.99	2.49	2.55
834	M		3.57	1.92	2.55
835	L		2.6	2.27	1.94
836	H		2.84	2.33	1.39
837	H		3.1	1.95	1.31
838	L		1.64	0.91	0.84
839	C		0.61	2.11	-0.2
840	G		0.71	0.44
841	W		-2.05	-0.83	-2.08
842	D		0.16	-0.93	-0.25
843	L		3.19	2.63	2.74
844	W		2.95	2.56	2.46
845	Y		3.34	3.4	3.3
846	C		6.13	5.79	5.66
847	F		3.7	2.89	2.84
848	H		3.76	3.67	2.6
849	L		2.49	2.31	1.86
850	C		5.36	4.96	4.8
851	L		0.9	1.69	0.78
852	A		1.2	0.82	0.56
853	W		-0.58	0.27	-0.53
854	L		-1.86	-2.24	-2.31
855	P		-0.12	0.45	-0.43
856	W		0.19	0.19	-0.28
857	R		-0.52	-0.66	-1
858	G		0	0.17	-0.44
859	R		-0.45	-0.45	-0.9
860	Q		1.06	0.99	0.49
