# Supplementary material for: The architecture of transmembrane and cytoplasmic juxtamembrane regions of Toll-like receptors
Source: Nat Commun. 2023 Mar 17;14:1503. doi: 10.1038/s41467-023-37042-6 (PMC10023784; doi:10.1038/s41467-023-37042-6)
Supplement: Supplementary file 4 — Source Data [file 41467_2023_37042_MOESM4_ESM.zip › figS12.xlsx]

## Sheet: Sheet1
Raw data of FigureS12		q=0.4		q=0.7
Number of residue	Type of residue	CS(1H), ppm	CS(15N), ppm	CS(1H), ppm	CS(15N), ppm	CSP, ppm
580	M	0	0	0	0	0
581	S	0	0	0	0	0
582	V	8.288	121.334	8.296	121.36	0.0084119
583	S	0	0	0	0
584	E	0	0	0	0	0
585	C	0	0	0	0	0
586	H	0	0	0	0	0
587	R			0	0	0
588	T	8.402	114.998	8.394	115.083	0.0116726
589	A	8.338	126.103	8.386	126.163	0.0483735
590	L	8.165	118.5	8.173	118.542	0.00903549
591	V	8.399	118.367	8.41	118.282	0.0139014
592	S	8.501	116.964	8.497	116.974	0.00412311
593	G	8.752	110.422	8.766	110.451	0.0142972
594	M	8.608	120.912	8.627	120.932	0.019105
595	C	8.407	117.149	8.41	117.176	0.00403609
596	C	8.268	117.543	8.267	117.551	0.00128062
597	A	8.349	120.667	8.373	120.663	0.0240033
598	L	8.254	116.876	8.271	116.925	0.0176921
599	F	8.308	118.114	8.299	118.116	0.00900222
600	L	8.262	117.933	8.26	117.929	0.00203961
601	L	8.29	118.721	8.32	118.762	0.0302789
602	I	8.361	121.953	8.374	121.999	0.0137899
603	L	8.138	120.381	8.142	120.444	0.00746257
604	L	8.573	117.334	8.586	117.364	0.0133417
605	T	8.139	114.882	8.158	114.819	0.0200172
606	G	8.463	109.105	8.454	109.116	0.00906697
607	V	8.242	120.265	8.234	120.171	0.0123434
608	L	8.282	118.97	8.289	118.889	0.0107056
609	C	8.311	115.284	8.306	115.251	0.00599083
610	H	8.172	119.312	8.201	119.313	0.0290002
611	R	8.119	117.557	8.12	117.479	0.00786384
612	F	7.843	116.433	7.852	116.501	0.0112801
613	H	0	0	0	0	0
614	G	8.435	106.514	8.433	106.378	0.0137463
615	L	8.44	120.615	8.497	120.477	0.0586467
616	W	0	0	0	0	0
617	Y	7.423	116.725	7.419	116.547	0.0182439
618	M	7.793	118.299	7.814	118.344	0.0214767
619	K	0	0	0	0	0
620	M	7.862	118.769	7.859	118.803	0.00453431
621	M	0	0	0	0	0
622	W	8.395	119.626	8.421	119.68	0.0265548
623	A	8.06	120.004	8.068	119.799	0.0220057
624	W	8.077	119.742	8.067	119.596	0.0176963
625	L	8.109	118.162	8.106	118.061	0.0105361
626	Q	7.673	115.038	7.663	114.961	0.012621
627	A	7.39	121.776	7.401	121.887	0.0156272
628	K	7.751	119.69	7.781	119.75	0.0305941
629	R	7.591	127	7.613	127.039	0.022343
