# Supplementary material for: The architecture of transmembrane and cytoplasmic juxtamembrane regions of Toll-like receptors
Source: Nat Commun. 2023 Mar 17;14:1503. doi: 10.1038/s41467-023-37042-6 (PMC10023784; doi:10.1038/s41467-023-37042-6)
Supplement: Supplementary file 4 — Source Data [file 41467_2023_37042_MOESM4_ESM.zip › figS13.xlsx]

## Sheet: Sheet1
Raw data of FigureS13		DMPC/DHPC		DMPC/DMPG/DHPC
Number of residue	Type of residue	CS(1H), ppm	CS(15N), ppm	CS(1H), ppm	CS(15N), ppm	CSP, ppm
580	M	0	0	0	0	0
581	S	0	0	0	0	0
582	V	8.288	121.334	8.281	121.308	0.00746726
583	S	0	0	8.444	118.324
584	E	0	0	0	0	0
585	C	0	0	0	0	0
586	H	0	0	0	0	0
587	R	8.214	120.932	8.201	120.913	0.0131381
588	T	8.402	114.998	8.368	114.828	0.0380132
589	A	8.338	126.103	8.335	126.012	0.00958175
590	L	8.165	118.5	8.146	118.448	0.0196987
591	V	8.399	118.367	8.377	118.253	0.0247782
592	S	8.501	116.964	8.494	116.872	0.0115603
593	G	8.752	110.422	8.741	110.347	0.0133135
594	M	8.608	120.912	8.597	120.827	0.0139014
595	C	8.407	117.149	8.404	117.07	0.00845044
596	C	8.268	117.543	8.269	117.475	0.00687314
597	A	8.349	120.667	8.349	120.578	0.0089
598	L	8.254	116.876	8.255	116.801	0.00756637
599	F	8.308	118.114	8.304	118.027	0.00957549
600	L	8.262	117.933	8.264	117.859	0.00766551
601	L	8.29	118.721	8.294	118.655	0.00771751
602	I	8.361	121.953	8.363	121.888	0.00680074
603	L	8.138	120.381	8.139	120.323	0.00588558
604	L	8.573	117.334	8.578	117.272	0.00796492
605	T	8.139	114.882	8.146	114.759	0.0141524
606	G	8.463	109.105	8.458	109.059	0.00679412
607	V	8.242	120.265	8.242	120.223	0.0042
608	L	8.282	118.97	8.283	118.912	0.00588558
609	C	8.311	115.284	8.315	115.185	0.0106775
610	H	8.172	119.312	8.176	119.113	0.020298
611	R	8.119	117.557	8.121	117.549	0.00215407
612	F	7.843	116.433	7.843	116.288	0.0145
613	H	0	0	0	0	0
614	G	8.435	106.514	8.452	106.327	0.0252723
615	L	8.44	120.615	8.448	120.538	0.0111036
616	W	0	0	0	0	0
617	Y	7.423	116.725	7.394	116.712	0.0290291
618	M	7.793	118.299	7.789	118.213	0.00948472
619	K	0	0	0	0	0
620	M	7.862	118.769	7.87	118.701	0.0104995
621	M	0	0	0	0	0
622	W	8.395	119.626	8.399	119.573	0.00664003
623	A	8.06	120.004	8.07	119.912	0.0135882
624	W	8.077	119.742	8.086	119.689	0.0104446
625	L	8.109	118.162	8.116	118.154	0.00704557
626	Q	7.673	115.038	7.704	115.033	0.031004
627	A	7.39	121.776	7.391	121.531	0.0245204
628	K	7.751	119.69	7.707	119.406	0.0523695
629	R	7.591	127.0	7.553	126.763	0.0447849
