# Supplementary material for: The architecture of transmembrane and cytoplasmic juxtamembrane regions of Toll-like receptors
Source: Nat Commun. 2023 Mar 17;14:1503. doi: 10.1038/s41467-023-37042-6 (PMC10023784; doi:10.1038/s41467-023-37042-6)
Supplement: Supplementary file 4 — Source Data [file 41467_2023_37042_MOESM4_ESM.zip › figS14.xlsx]

## Sheet: Sheet1
Raw data of FigureS14		DMPC/DHPC		DPPC/DHPC
Number of residue	Type of residue	CS(1H), ppm	CS(15N), ppm	CS(1H), ppm	CS(15N), ppm	CSP, ppm
580	M	0	0	0	0	0
581	S	0	0	0	0	0
582	V	8.288	121.334	8.294	121.367	0.00684763
583	S	0	0	0	0
584	E	0	0	0	0	0
585	C	0	0	0	0	0
586	H	0	0	0	0	0
587	R	8.214	120.932	8.214	120.807	0.0125
588	T	8.402	114.998	8.397	115.011	0.00516624
589	A	8.338	126.103	8.36	126.079	0.0221305
590	L	8.165	118.5	8.182	118.417	0.018918
591	V	8.399	118.367	8.414	118.425	0.0160823
592	S	8.501	116.964	8.513	116.969	0.0120104
593	G	8.752	110.422	8.755	110.37	0.00600333
594	M	8.608	120.912	8.603	120.928	0.00524976
595	C	8.407	117.149	8.417	117.151	0.010002
596	C	8.268	117.543	8.28	117.586	0.0127472
597	A	8.349	120.667	8.342	120.654	0.00711969
598	L	8.254	116.876	8.251	116.858	0.00349857
599	F	8.308	118.114	8.324	118.143	0.0162607
600	L	8.262	117.933	8.268	117.972	0.00715612
601	L	8.29	118.721	8.29	118.77	0.0049
602	I	8.361	121.953	8.372	122.016	0.0126764
603	L	8.138	120.381	8.16	120.443	0.0228569
604	L	8.573	117.334	8.58	117.401	0.00968969
605	T	8.139	114.882	8.152	114.972	0.0158114
606	G	8.463	109.105	8.495	109.219	0.03397
607	V	8.242	120.265	8.276	120.49	0.0407707
608	L	8.282	118.97	8.301	119.056	0.0208557
609	C	8.311	115.284	8.352	115.286	0.0410005
610	H	8.172	119.312	8.207	119.341	0.0351199
611	R	8.119	117.557	8.152	117.519	0.0332181
612	F	7.843	116.433	7.804	116.175	0.0467615
613	H	0	0	0	0	0
614	G	8.435	106.514	8.504	106.146	0.0782
615	L	8.44	120.615	8.507	120.359	0.0717242
616	W	0	0	0	0	0
617	Y	7.423	116.725	7.516	116.556	0.0945231
618	M	7.793	118.299	7.876	118.239	0.0832166
619	K	0	0	0	0	0
620	M	7.862	118.769	7.865	118.853	0.00891964
621	M	0	0	0	0	0
622	W	8.395	119.626	8.411	119.694	0.0173851
623	A	8.06	120.004	8.061	119.962	0.00431741
624	W	8.077	119.742	8.083	119.794	0.00793977
625	L	8.109	118.162	8.112	118.173	0.00319531
626	Q	7.673	115.038	7.667	114.964	0.0095268
627	A	7.39	121.776	7.384	121.757	0.00629365
628	K	7.751	119.69	7.753	119.69	0.002
629	R	7.591	127	7.587	126.964	0.00538145
