# Supplementary material for: The architecture of transmembrane and cytoplasmic juxtamembrane regions of Toll-like receptors
Source: Nat Commun. 2023 Mar 17;14:1503. doi: 10.1038/s41467-023-37042-6 (PMC10023784; doi:10.1038/s41467-023-37042-6)
Supplement: Supplementary file 4 — Source Data [file 41467_2023_37042_MOESM4_ESM.zip › figS15.xls]

## Sheet: Sheet1
q*	R, nm	ΔR, nm
0.909817	4.06374	0.0169579
0.758024	3.57043	0.0118897
0.673441	3.20807	0.0254829
0.597768	3.00898	0.0213011
0.509233	2.82699	0.0158406
0.409806	2.4868	0.0190245
0.306669	2.20553	0.0288549
0.253044	2.08346	0.0382415
