# Supplementary material for: The architecture of transmembrane and cytoplasmic juxtamembrane regions of Toll-like receptors
Source: Nat Commun. 2023 Mar 17;14:1503. doi: 10.1038/s41467-023-37042-6 (PMC10023784; doi:10.1038/s41467-023-37042-6)
Supplement: Supplementary file 4 — Source Data [file 41467_2023_37042_MOESM4_ESM.zip › figS16.xlsx]

## Sheet: Sheet1
		Gene	Sample name	Duplicates	Relative quantitative expression					Gene	Sample name	Duplicates	Relative quantitative expression
		TLR1	vector	2	1					TLR1	vector	2	1
		TLR1	vector	2						TLR1	vector	2
		TLR1	TLR2	2	1610.33					TLR1	TLR1	2	941.72
		TLR1	TLR2	2						TLR1	TLR1	2
		TLR1	TLR2dJM	2	1615.02					TLR1	TLR1dJM	2	673.54
		TLR1	TLR2dJM	2						TLR1	TLR1dJM	2
		TLR1	TLR2GGS	2	1270.41					TLR1	TLR1GGS	2	694.87
		TLR1	TLR2GGS	2						TLR1	TLR1GGS	2
		TLR1	TLR2scr	2	1307.19					TLR1	TLR1scr	2	778.87
		TLR1	TLR2scr	2						TLR1	TLR1scr	2
		TLR1	TLR2JM1	2	574.98					TLR1	TLR1JM2	2	857.83
		TLR1	TLR2JM1	2						TLR1	TLR1JM2	2
		TLR2	vector	2	1					TLR2	vector	2	1
		TLR2	vector	2						TLR2	vector	2
		TLR2	TLR2	2	1106.22					TLR2	TLR1	2	874.56
		TLR2	TLR2	2						TLR2	TLR1	2
		TLR2	TLR2dJM	2	1108.68					TLR2	TLR1dJM	2	957.15
		TLR2	TLR2dJM	2						TLR2	TLR1dJM	2
		TLR2	TLR2GGS	2	981.18					TLR2	TLR1GGS	2	883.01
		TLR2	TLR2GGS	2						TLR2	TLR1GGS	2
		TLR2	TLR2scr	2	1001.66					TLR2	TLR1scr	2	1119.89
		TLR2	TLR2scr	2						TLR2	TLR1scr	2
		TLR2	TLR2JM1	2	629.6					TLR2	TLR1JM2	2	1106.66
		TLR2	TLR2JM1	2						TLR2	TLR1JM2	2
		Gene	Sample name	Duplicates	Relative quantitative expression					Gene	Sample name	Duplicates	Relative quantitative expression
		TLR1	vector	2	1					TLR1	vector	2	1
		TLR1	vector	2						TLR1	vector	2
		TLR1	TLR2	2	1619.18					TLR1	TLR1	2	970.75
		TLR1	TLR2	2						TLR1	TLR1	2
		TLR1	TLR2dJM	2	1629.29					TLR1	TLR1dJM	2	1113.99
		TLR1	TLR2dJM	2						TLR1	TLR1dJM	2
		TLR1	TLR2GGS	2	1588.43					TLR1	TLR1GGS	2	953.12
		TLR1	TLR2GGS	2						TLR1	TLR1GGS	2
		TLR1	TLR2scr	2	1598.11					TLR1	TLR1scr	2	1171.31
		TLR1	TLR2scr	2						TLR1	TLR1scr	2
		TLR1	TLR2JM1	2	866.81					TLR1	TLR1JM2	2	1109.44
		TLR1	TLR2JM1	2						TLR1	TLR1JM2	2
		TLR2	vector	2	1					TLR2	vector	2	1
		TLR2	vector	2						TLR2	vector	2
		TLR2	TLR2	2	1542.85					TLR2	TLR1	2	1021.36
		TLR2	TLR2	2						TLR2	TLR1	2
		TLR2	TLR2dJM	2	1357.64					TLR2	TLR1dJM	2	1082.27
		TLR2	TLR2dJM	2						TLR2	TLR1dJM	2
		TLR2	TLR2GGS	2	1449.09					TLR2	TLR1GGS	2	1010.03
		TLR2	TLR2GGS	2						TLR2	TLR1GGS	2
		TLR2	TLR2scr	2	1551.01					TLR2	TLR1scr	2	1085.72
		TLR2	TLR2scr	2						TLR2	TLR1scr	2
		TLR2	TLR2JM1	2	871.5					TLR2	TLR1JM2	2	1106.54
		TLR2	TLR2JM1	2						TLR2	TLR1JM2	2
		Gene	Sample name	Duplicates	Relative quantitative expression					Gene	Sample name	Duplicates	Relative quantitative expression
		TLR1	vector	2	1					TLR1	vector	2	1
		TLR1	vector	2						TLR1	vector	2
		TLR1	TLR2	2	671.72					TLR1	TLR1	2	651.65
		TLR1	TLR2	2						TLR1	TLR1	2
		TLR1	TLR2dJM	2	602.61					TLR1	TLR1dJM	2	470.77
		TLR1	TLR2dJM	2						TLR1	TLR1dJM	2
		TLR1	TLR2GGS	2	595.92					TLR1	TLR1GGS	2	607.97
		TLR1	TLR2GGS	2						TLR1	TLR1GGS	2
		TLR1	TLR2scr	2	717.95					TLR1	TLR1scr	2	677
		TLR1	TLR2scr	2						TLR1	TLR1scr	2
		TLR1	TLR2JM1	2	476.27					TLR1	TLR1JM2	2	686.95
		TLR1	TLR2JM1	2						TLR1	TLR1JM2	2
		TLR2	vector	2	1					TLR2	vector	2	1
		TLR2	vector	2						TLR2	vector	2
		TLR2	TLR2	2	699.14					TLR2	TLR1	2	743.82
		TLR2	TLR2	2						TLR2	TLR1	2
		TLR2	TLR2dJM	2	668.58					TLR2	TLR1dJM	2	704.29
		TLR2	TLR2dJM	2						TLR2	TLR1dJM	2
		TLR2	TLR2GGS	2	692.81					TLR2	TLR1GGS	2	783.16
		TLR2	TLR2GGS	2						TLR2	TLR1GGS	2
		TLR2	TLR2scr	2	807.8					TLR2	TLR1scr	2	1023.08
		TLR2	TLR2scr	2						TLR2	TLR1scr	2
		TLR2	TLR2JM1	2	437.85					TLR2	TLR1JM2	2	993.08
		TLR2	TLR2JM1	2						TLR2	TLR1JM2	2
		Gene	Sample name	Duplicates	Relative quantitative expression					Gene	Sample name	Duplicates	Relative quantitative expression
		TLR1	vector	2	1					TLR1	vector	2	1
		TLR1	vector	2						TLR1	vector	2
		TLR1	TLR2	2	1341.18					TLR1	TLR1	2	815.4
		TLR1	TLR2	2						TLR1	TLR1	2
		TLR1	TLR2dJM	2	1270.41					TLR1	TLR1dJM	2	743.13
		TLR1	TLR2dJM	2						TLR1	TLR1dJM	2
		TLR1	TLR2GGS	2	1368.93					TLR1	TLR1GGS	2	899.76
		TLR1	TLR2GGS	2						TLR1	TLR1GGS	2
		TLR1	TLR2scr	2	1163.22					TLR1	TLR1scr	2	981.72
		TLR1	TLR2scr	2						TLR1	TLR1scr	2
		TLR1	TLR2JM1	2	2018.23					TLR1	TLR1JM2	2	757.46
		TLR1	TLR2JM1	2						TLR1	TLR1JM2	2
		TLR2	vector	2	1					TLR2	vector	2	1
		TLR2	vector	2						TLR2	vector	2
		TLR2	TLR2	2	1285.12					TLR2	TLR1	2	832.88
		TLR2	TLR2	2						TLR2	TLR1	2
		TLR2	TLR2dJM	2	1201.75					TLR2	TLR1dJM	2	742.89
		TLR2	TLR2dJM	2						TLR2	TLR1dJM	2
		TLR2	TLR2GGS	2	1180.59					TLR2	TLR1GGS	2	817.62
		TLR2	TLR2GGS	2						TLR2	TLR1GGS	2
		TLR2	TLR2scr	2	1095.11					TLR2	TLR1scr	2	851.83
		TLR2	TLR2scr	2						TLR2	TLR1scr	2
		TLR2	TLR2JM1	2	1645.24					TLR2	TLR1JM2	2	853.47
		TLR2	TLR2JM1	2						TLR2	TLR1JM2	2
