# Supplementary material for: The architecture of transmembrane and cytoplasmic juxtamembrane regions of Toll-like receptors
Source: Nat Commun. 2023 Mar 17;14:1503. doi: 10.1038/s41467-023-37042-6 (PMC10023784; doi:10.1038/s41467-023-37042-6)
Supplement: Supplementary file 4 — Source Data [file 41467_2023_37042_MOESM4_ESM.zip › figs18.xlsx]

## Sheet: TLR2
Raw data of FigureS18 for TLR2
Number of residue	Type of residue	Octanol scale, kkal/mol	POPC interface scale, kkal/mol	(Octanol - POPC interface) scale, kkal/mol
550	A	0.553333	0.273333	0.28
551	L	0.383333	0.141333	0.242
552	A	0.506667	0.246667	0.26
553	K	0.523333	0.248667	0.274667
554	V	0.528667	0.238	0.290667
555	L	0.239333	0.0406667	0.198667
556	I	0.104667	-0.0353333	0.14
557	D	0.052	-0.09	0.142
558	W	0.261333	-0.0193333	0.280667
559	P	0.375333	0.0266667	0.348667
560	A	0.351333	0.0453333	0.306
561	N	0.195333	-0.012	0.207333
562	Y	0.233333	-0.00533333	0.238667
563	L	0.286	0.0366667	0.249333
564	C	0.481333	0.111333	0.37
565	D	0.315333	0.03	0.285333
566	S	0.506	0.192	0.314
567	P	0.548	0.200667	0.347333
568	S	0.484	0.194	0.29
569	H	0.478667	0.204667	0.274
570	V	0.768667	0.349333	0.419333
571	R	0.821333	0.391333	0.43
572	G	0.943333	0.461333	0.482
573	Q	0.617333	0.342	0.275333
574	Q	0.617333	0.342	0.275333
575	V	0.577333	0.316667	0.260667
576	Q	0.577333	0.316667	0.260667
577	D	0.812	0.44	0.372
578	V	0.841333	0.419333	0.422
579	R	0.728	0.376667	0.351333
580	L	0.772	0.43	0.342
581	S	0.737333	0.400667	0.336667
582	V	0.719333	0.373333	0.346
583	S	0.666667	0.331333	0.335333
584	E	0.584667	0.297333	0.287333
585	C	0.372667	0.224	0.148667
586	H	0.48	0.22	0.26
587	R	0.314667	0.150667	0.164
588	T	0.396667	0.172	0.224667
589	A	0.364667	0.147333	0.217333
590	L	0.428667	0.154	0.274667
591	V	0.314667	0.108	0.206667
592	S	-0.0413333	-0.102	0.0606667
593	G	-0.123333	-0.123333	0
594	M	-0.214	-0.172	-0.042
595	C	-0.409333	-0.246667	-0.162667
596	C	-0.509333	-0.293333	-0.216
597	A	-0.626	-0.342	-0.284
598	L	-0.526	-0.295333	-0.230667
599	F	-0.418667	-0.299333	-0.119333
600	L	-0.48	-0.303333	-0.176667
601	L	-0.64	-0.341333	-0.298667
602	I	-0.596667	-0.342	-0.254667
603	L	-0.588	-0.314667	-0.273333
604	L	-0.466	-0.244667	-0.221333
605	T	-0.613333	-0.331333	-0.282
606	G	-0.522667	-0.282667	-0.24
607	V	-0.332	-0.206667	-0.125333
608	L	-0.332	-0.206667	-0.125333
609	C	-0.388	-0.292667	-0.0953333
610	H	-0.360667	-0.334667	-0.026
611	R	-0.322	-0.312667	-0.00933333
612	F	-0.052	-0.209333	0.157333
613	H	-0.113333	-0.234	0.120667
614	G	-0.234667	-0.25	0.0153333
615	L	-0.343333	-0.378	0.0346667
616	W	-0.226667	-0.329333	0.102667
617	Y	-0.364667	-0.436667	0.072
618	M	-0.455333	-0.485333	0.03
619	K	-0.524667	-0.500667	-0.024
620	M	-0.377333	-0.414	0.0366667
621	M	-0.198	-0.359333	0.161333
622	W	-0.154	-0.306	0.152
623	A	0.116	-0.202667	0.318667
624	W	0.264667	-0.0493333	0.314
625	L	0.432667	0.0673333	0.365333
626	Q	0.664	0.148667	0.515333
627	A	0.510667	0.094	0.416667
628	K	0.564667	0.139333	0.425333
629	R	0.64	0.163333	0.476667
630	K	0.9	0.340667	0.559333
631	P	0.923333	0.357333	0.566
632	R	0.988	0.46	0.528
633	K	1.07	0.481333	0.588667
634	A	0.971333	0.38	0.591333
635	P	1.18067	0.450667	0.73
636	S	1.02733	0.396	0.631333
637	R	0.792667	0.266667	0.526
638	N	0.575333	0.205333	0.37
639	I	0.596667	0.184	0.412667
640	C	0.428667	0.0673333	0.361333
641	Y	0.272667	0.01	0.262667
642	D	0.481333	0.133333	0.348
643	A	0.592667	0.157333	0.435333
644	F	0.804667	0.230667	0.574
645	V	0.717333	0.188	0.529333
646	S	0.613333	0.0973333	0.516
647	Y	0.548667	-0.00533333	0.554
648	S	0.519333	0.0153333	0.504

## Sheet: TLR3
Raw data of FigureS18 for TLR3
Number of residue	Type of residue	Octanol scale, kkal/mol	POPC interface scale, kkal/mol	(Octanol - POPC interface) scale, kkal/mol
666	T	0.393333	0.228667	0.164667
667	N	0.344	0.212	0.132
668	I	0.436	0.272667	0.163333
669	P	0.427333	0.256	0.171333
670	E	0.369333	0.212	0.157333
671	L	0.184	0.105333	0.0786667
672	S	0.184	0.105333	0.0786667
673	S	0.186	0.124	0.062
674	H	0.178667	0.144667	0.034
675	Y	0.129333	0.128	0.00133333
676	L	0.156667	0.086	0.0706667
677	C	0.154667	0.0673333	0.0873333
678	N	-0.0106667	-0.0666667	0.056
679	T	-0.0413333	-0.104667	0.0633333
680	P	-0.0626667	-0.0833333	0.0206667
681	P	-0.124	-0.0873333	-0.0366667
682	H	-0.0106667	-0.0446667	0.034
683	Y	-0.0466667	-0.0193333	-0.0273333
684	H	-0.0773333	-0.0573333	-0.02
685	G	0.166667	0.0406667	0.126
686	F	0.126667	0.022	0.104667
687	P	0.140667	0.0213333	0.119333
688	V	0.162	2.22045e-17	0.162
689	R	0.151333	-0.046	0.197333
690	L	0.330667	0.00866667	0.322
691	F	0.620667	0.153333	0.467333
692	D	0.644	0.150667	0.493333
693	T	0.600667	0.161333	0.439333
694	S	0.724	0.266667	0.457333
695	S	0.600667	0.161333	0.439333
696	C	0.873333	0.291333	0.582
697	K	0.669333	0.2	0.469333
698	D	0.638667	0.162	0.476667
699	S	0.638667	0.162	0.476667
700	A	0.351333	0.0646667	0.286667
701	P	0.26	0.0346667	0.225333
702	F	0.286	0.054	0.232
703	E	0.272	0.0546667	0.217333
704	L	0.304	0.0793333	0.224667
705	F	0.0426667	-0.00733333	0.05
706	F	-0.283333	-0.126667	-0.156667
707	M	-0.397333	-0.172667	-0.224667
708	I	-0.505333	-0.204667	-0.300667
709	N	-0.628667	-0.31	-0.318667
710	T	-0.589333	-0.255333	-0.334
711	S	-0.945333	-0.465333	-0.48
712	I	-0.936667	-0.448667	-0.488
713	L	-0.853333	-0.368667	-0.484667
714	L	-0.822667	-0.330667	-0.492
715	I	-0.861333	-0.352667	-0.508667
716	F	-0.861333	-0.352667	-0.508667
717	I	-0.910667	-0.369333	-0.541333
718	F	-1.04133	-0.454	-0.587333
719	I	-0.83	-0.328	-0.502
720	V	-0.678667	-0.306667	-0.372
721	L	-0.734667	-0.392667	-0.342
722	L	-0.530667	-0.301333	-0.229333
723	I	-0.530667	-0.301333	-0.229333
724	H	-0.386	-0.217333	-0.168667
725	F	-0.425333	-0.272	-0.153333
726	E	-0.358667	-0.259333	-0.0993333
727	G	-0.423333	-0.362	-0.0613333
728	W	-0.336	-0.338667	0.00266667
729	R	-0.283333	-0.296667	0.0133333
730	I	-0.169333	-0.250667	0.0813333
731	S	-0.125333	-0.225333	0.1
732	F	-0.125333	-0.225333	0.1
733	Y	0.109333	-0.096	0.205333
734	W	-0.163333	-0.226	0.0626667
735	N	-0.323333	-0.264	-0.0593333
736	V	-0.107333	-0.14	0.0326667
737	S	-0.342	-0.269333	-0.0726667
738	V	-0.0806667	-0.182667	0.102
739	H	0.130667	-0.0566667	0.187333
740	R	0.17	-0.002	0.172
741	V	0.46	0.142667	0.317333
742	L	0.72	0.32	0.4
743	G	0.714667	0.330667	0.384
744	F	0.762	0.335333	0.426667
745	K	0.973333	0.461333	0.512
746	E	1.05533	0.495333	0.56
747	I	0.934	0.408667	0.525333
748	D	1.05533	0.489333	0.566
749	R	1.03867	0.422	0.616667
750	Q	1.15533	0.470667	0.684667
751	T	1.112	0.481333	0.630667
752	E	1.17867	0.494	0.684667
753	Q	0.917333	0.407333	0.51
754	F	0.600667	0.252	0.348667
755	E	0.682667	0.284	0.398667
756	Y	0.473333	0.213333	0.26
757	A	0.305333	0.0966667	0.208667
758	A	0.440667	0.124	0.316667
759	Y	0.666667	0.196667	0.47
760	I	0.611333	0.128	0.483333
761	I	0.802667	0.171333	0.631333
762	H	0.777333	0.123333	0.654
763	A	0.504667	-0.00666667	0.511333
764	Y	0.412667	-0.0673333	0.48
765	K	0.621333	0.056	0.565333
766	D	0.595333	0.056	0.539333
767	K	0.528667	0.0433333	0.485333
768	D	0.634	0.0726667	0.561333
769	W	0.739333	0.102	0.637333
770	V	0.687333	0.0753333	0.612
771	W	0.896	0.198667	0.697333
772	E	1.13	0.327333	0.802667

## Sheet: TLR4
Raw data of FigureS18 for TLR4
Number of residue	Type of residue	Octanol scale, kkal/mol	POPC interface scale, kkal/mol	(Octanol - POPC interface) scale, kkal/mol
592	Q	0.622667	0.238667	0.384
593	W	0.540667	0.217333	0.323333
594	I	0.215333	0.0453333	0.17
595	K	0.177333	0.0386667	0.138667
596	D	0.368	0.134667	0.233333
597	Q	0.306667	0.130667	0.176
598	R	0.662667	0.340667	0.322
599	Q	0.866667	0.432	0.434667
600	L	0.770667	0.378	0.392667
601	L	1.152	0.636	0.516
602	V	1.22533	0.640667	0.584667
603	E	1.072	0.586	0.486
604	V	0.846	0.513333	0.332667
605	E	0.804	0.504667	0.299333
606	R	0.714	0.459333	0.254667
607	M	0.905333	0.502667	0.402667
608	E	1.17533	0.606	0.569333
609	C	1.31	0.682	0.628
610	A	1.41733	0.678	0.739333
611	T	1.13067	0.528	0.602667
612	P	1.17067	0.553333	0.617333
613	S	0.898	0.423333	0.474667
614	D	0.694	0.332	0.362
615	K	0.769333	0.356	0.413333
616	Q	0.444	0.184	0.26
617	G	0.502	0.228	0.274
618	M	0.394	0.196	0.198
619	P	0.394	0.196	0.198
620	V	0.383333	0.15	0.233333
621	L	0.404	0.18	0.224
622	S	0.116667	0.0826667	0.034
623	L	-0.0133333	0.0446667	-0.058
624	N	0.122	0.072	0.05
625	I	0.062	0.0806667	-0.0186667
626	T	0.032	0.0753333	-0.0433333
627	C	-0.052	0.0246667	-0.0766667
628	Q	0.0553333	0.0206667	0.0346667
629	M	0.108	0.0626667	0.0453333
630	N	0.108	0.0626667	0.0453333
631	K	0.160667	0.104667	0.056
632	T	0.0206667	0.0393333	-0.0186667
633	I	0.126	0.0686667	0.0573333
634	I	0.0786667	0.064	0.0146667
635	G	-0.00333333	0.0426667	-0.046
636	V	-0.0853333	0.00866667	-0.094
637	S	-0.0713333	0.0286667	-0.1
638	V	-0.0973333	0.00933333	-0.106667
639	L	-0.314667	-0.052	-0.262667
640	S	-0.362	-0.0566667	-0.305333
641	V	-0.254	-0.0246667	-0.229333
642	L	-0.21	0.000666667	-0.210667
643	V	-0.37	-0.0373333	-0.332667
644	V	-0.37	-0.0373333	-0.332667
645	S	-0.448	-0.108667	-0.339333
646	V	-0.230667	-0.0473333	-0.183333
647	V	-0.261333	-0.0853333	-0.176
648	A	-0.339333	-0.156667	-0.182667
649	V	-0.422667	-0.236667	-0.186
650	L	-0.332	-0.188	-0.144
651	V	-0.384667	-0.23	-0.154667
652	Y	-0.398667	-0.25	-0.148667
653	K	-0.512667	-0.296	-0.216667
654	F	-0.565333	-0.338	-0.227333
655	Y	-0.501333	-0.331333	-0.17
656	F	-0.458	-0.342	-0.116
657	H	-0.428667	-0.362667	-0.066
658	L	-0.42	-0.346	-0.074
659	M	-0.202667	-0.284667	0.082
660	L	-0.202667	-0.284667	0.082
661	L	-0.312667	-0.35	0.0373333
662	A	-0.078	-0.220667	0.142667
663	G	0.046	-0.157333	0.203333
664	C	0.402	0.0526667	0.349333
665	I	0.451333	0.0693333	0.382
666	K	0.46	0.086	0.374
667	Y	0.457333	0.0386667	0.418667
668	G	0.783333	0.158	0.625333
669	R	0.9	0.206667	0.693333
670	G	0.752667	0.12	0.632667
671	E	0.645333	0.124	0.521333
672	N	0.572	0.119333	0.452667
673	I	0.599333	0.0773333	0.522
674	Y	0.443333	0.02	0.423333
675	D	0.521333	0.0913333	0.43
676	A	0.496	0.129333	0.366667
677	F	0.618	0.157333	0.460667
678	V	0.783333	0.291333	0.492
679	I	0.784	0.238667	0.545333
680	Y	0.588	0.0873333	0.500667
681	S	0.632	0.112667	0.519333
682	S	0.8	0.229333	0.570667
683	Q	0.614	0.175333	0.438667
684	D	0.822667	0.298667	0.524
685	E	0.853333	0.336667	0.516667
686	D	0.853333	0.336667	0.516667
687	W	1.11467	0.423333	0.691333
688	V	1.21867	0.514	0.704667
689	R	1.10467	0.468	0.636667
690	N	1.316	0.594	0.722
691	E	1.50667	0.69	0.816667
692	L	1.34067	0.608667	0.732
693	V	1.068	0.478667	0.589333
694	K	0.834667	0.426667	0.408
695	N	0.983333	0.58	0.403333
696	L	0.9	0.5	0.4
697	E	0.830667	0.484667	0.346
698	E	0.690667	0.419333	0.271333
699	G	0.447333	0.268667	0.178667
700	V	0.447333	0.268667	0.178667
701	P	0.485333	0.275333	0.21

## Sheet: TLR5
Raw data of FigureS18 for TLR5
Number of residue	Type of residue	Octanol scale, kkal/mol	POPC interface scale, kkal/mol	(Octanol - POPC interface) scale, kkal/mol
601	I	0.295333	0.177333	0.118
602	A	0.331333	0.152	0.179333
603	G	0.273333	0.108	0.165333
604	P	0.235333	0.101333	0.134
605	P	0.171333	0.0293333	0.142
606	A	0.124	0.0313333	0.0926667
607	D	0.397333	0.108667	0.288667
608	I	0.411333	0.108	0.303333
609	Y	0.372	0.0533333	0.318667
610	C	0.369333	0.0506667	0.318667
611	V	0.369333	0.0506667	0.318667
612	Y	0.329333	0.0253333	0.304
613	P	0.350667	0.004	0.346667
614	D	0.234	-0.0446667	0.278667
615	S	-0.122667	-0.202	0.0793333
616	F	-0.0173333	-0.172667	0.155333
617	S	-0.0533333	-0.147333	0.094
618	G	-0.0213333	-0.122667	0.101333
619	V	0.026	-0.118	0.144
620	S	0.315333	0.0793333	0.236
621	L	0.382667	0.05	0.332667
622	F	0.138667	-0.048	0.186667
623	S	0.350667	0.0253333	0.325333
624	L	0.706667	0.235333	0.471333
625	S	0.918	0.361333	0.556667
626	T	1.08333	0.495333	0.588
627	E	1.08333	0.495333	0.588
628	G	0.969333	0.449333	0.52
629	C	1.23933	0.552667	0.686667
630	D	1.384	0.636667	0.747333
631	E	1.27	0.590667	0.679333
632	E	1.54	0.694	0.846
633	E	1.39533	0.61	0.785333
634	V	1.40933	0.609333	0.8
635	L	1.084	0.437333	0.646667
636	K	0.893333	0.361333	0.532
637	S	0.82	0.356667	0.463333
638	L	0.546667	0.279333	0.267333
639	K	0.303333	0.128667	0.174667
640	F	0.078	0.00333333	0.0746667
641	S	-0.194667	-0.126667	-0.068
642	L	-0.147333	-0.122	-0.0253333
643	F	-0.147333	-0.122	-0.0253333
644	I	-0.317333	-0.178667	-0.138667
645	V	-0.431333	-0.224667	-0.206667
646	C	-0.462	-0.262667	-0.199333
647	T	-0.732	-0.366	-0.366
648	V	-0.662667	-0.306	-0.356667
649	T	-0.676667	-0.305333	-0.371333
650	L	-0.668	-0.288667	-0.379333
651	T	-0.637333	-0.250667	-0.386667
652	L	-0.546	-0.220667	-0.325333
653	F	-0.546	-0.220667	-0.325333
654	L	-0.528	-0.195333	-0.332667
655	M	-0.358	-0.138667	-0.219333
656	T	-0.441333	-0.218667	-0.222667
657	I	-0.337333	-0.174	-0.163333
658	L	-0.177333	-0.136	-0.0413333
659	T	-0.308	-0.220667	-0.0873333
660	V	-0.226	-0.199333	-0.0266667
661	T	-0.226	-0.199333	-0.0266667
662	K	-0.217333	-0.182667	-0.0346667
663	F	-0.174	-0.183333	0.00933333
664	R	-0.238	-0.255333	0.0173333
665	G	0.0233333	-0.168667	0.192
666	F	0.123333	-0.122	0.245333
667	C	0.14	-0.12	0.26
668	F	0.222	-0.086	0.308
669	I	0.326	-0.0413333	0.367333
670	C	0.056	-0.144667	0.200667
671	Y	0.139333	-0.0646667	0.204
672	K	-0.0953333	-0.194	0.0986667
673	T	0.0146667	-0.128667	0.143333
674	A	0.371333	0.0286667	0.342667
675	Q	0.38	0.056	0.324
676	R	0.503333	0.161333	0.342
677	L	0.629333	0.220667	0.408667
678	V	0.707333	0.237333	0.47
679	F	0.771333	0.309333	0.462
680	K	0.826667	0.378	0.448667
681	D	0.819333	0.398667	0.420667
682	H	1.02867	0.469333	0.559333
683	P	0.932667	0.415333	0.517333
684	Q	0.764667	0.298667	0.466
685	G	1.03467	0.402	0.632667
686	T	1.018	0.334667	0.683333
687	E	1.37467	0.492	0.882667
688	P	1.22133	0.437333	0.784
689	D	0.931333	0.292667	0.638667
690	M	0.840667	0.244	0.596667
691	Y	0.83	0.198	0.632
692	K	0.664667	0.084	0.580667
693	Y	0.618667	0.092	0.526667
694	D	0.632667	0.0913333	0.541333
695	A	0.577333	0.0226667	0.554667
696	Y	0.810667	0.0746667	0.736
697	L	0.454	-0.0826667	0.536667
698	C	0.515333	-0.058	0.573333
699	F	0.423333	-0.118667	0.542

## Sheet: TLR9
Raw data of FigureS18 for TLR9
Number of residue	Type of residue	Octanol scale, kkal/mol	POPC interface scale, kkal/mol	(Octanol - POPC interface) scale, kkal/mol
780	A	0.181333	0.141333	0.04
781	V	0.264667	0.221333	0.0433333
782	P	0.534667	0.324667	0.21
783	G	0.616667	0.346	0.270667
784	L	0.451333	0.212	0.239333
785	P	0.512667	0.216	0.296667
786	S	0.470667	0.207333	0.263333
787	R	0.514	0.196667	0.317333
788	V	0.532	0.224	0.308
789	K	0.479333	0.182	0.297333
790	C	0.521333	0.190667	0.330667
791	G	0.521333	0.190667	0.330667
792	S	0.521333	0.190667	0.330667
793	P	0.542667	0.169333	0.373333
794	G	0.437333	0.14	0.297333
795	Q	0.202667	0.0106667	0.192
796	L	0.266667	0.0173333	0.249333
797	Q	0.131333	-0.01	0.141333
798	G	0.375333	0.088	0.287333
799	L	0.215333	0.05	0.165333
800	S	0.305333	0.0953333	0.21
801	I	0.212667	0.028	0.184667
802	F	0.134667	0.0113333	0.123333
803	A	0	-0.0646667	0.0646667
804	Q	0.326	0.0546667	0.271333
805	D	0.516667	0.150667	0.366
806	L	0.473333	0.161333	0.312
807	R	0.473333	0.161333	0.312
808	L	0.473333	0.161333	0.312
809	C	0.408667	0.0586667	0.35
810	L	0.765333	0.216	0.549333
811	D	0.730667	0.188667	0.542
812	E	0.565333	0.0746667	0.490667
813	A	0.356	0.004	0.352
814	L	0.356	0.004	0.352
815	S	0.266	-0.0413333	0.307333
816	W	0.266	-0.0413333	0.307333
817	D	0.184	-0.0626667	0.246667
818	C	0.300667	-0.014	0.314667
819	F	0.0273333	-0.0913333	0.118667
820	A	-0.181333	-0.214667	0.0333333
821	L	-0.298	-0.263333	-0.0346667
822	S	-0.138	-0.225333	0.0873333
823	L	-0.252	-0.271333	0.0193333
824	L	-0.036	-0.147333	0.111333
825	A	-0.309333	-0.224667	-0.0846667
826	V	-0.298667	-0.178667	-0.12
827	A	-0.229333	-0.118667	-0.110667
828	L	-0.346	-0.167333	-0.178667
829	G	-0.255333	-0.118667	-0.136667
830	L	-0.278667	-0.116	-0.162667
831	G	-0.278667	-0.116	-0.162667
832	V	-0.196667	-0.0946667	-0.102
833	P	-0.153333	-0.105333	-0.048
834	M	-0.262	-0.233333	-0.0286667
835	L	-0.0526667	-0.162667	0.11
836	H	-0.0526667	-0.162667	0.11
837	H	-0.268667	-0.286667	0.018
838	L	-0.232667	-0.312	0.0793333
839	C	-0.310667	-0.328667	0.018
840	G	-0.394	-0.408667	0.0146667
841	W	-0.396	-0.427333	0.0313333
842	D	-0.434667	-0.449333	0.0146667
843	L	-0.352667	-0.428	0.0753333
844	W	-0.443333	-0.476667	0.0333333
845	Y	-0.417333	-0.476667	0.0593333
846	C	-0.473333	-0.562667	0.0893333
847	F	-0.555333	-0.584	0.0286667
848	H	-0.622667	-0.554667	-0.068
849	L	-0.622667	-0.554667	-0.068
850	C	-0.744667	-0.582667	-0.162
851	L	-0.584667	-0.544667	-0.04
852	A	-0.324667	-0.367333	0.0426667
853	W	-0.226	-0.266	0.04
854	L	-0.194	-0.241333	0.0473333
855	P	-0.00333333	-0.165333	0.162
856	W	0.11	-0.122667	0.232667
857	R	0.436	-0.00333333	0.439333
858	G	0.679333	0.147333	0.532
859	R	1.00533	0.266667	0.738667
860	Q	1.00533	0.266667	0.738667
861	S	1.06133	0.352667	0.708667
862	G	1.154	0.42	0.734
863	R	1.09733	0.327333	0.77
864	D	1.47933	0.532667	0.946667
865	E	1.392	0.49	0.902
866	D	1.20133	0.414	0.787333
867	A	1.05	0.364667	0.685333
868	L	0.968	0.330667	0.637333
869	P	0.823333	0.246667	0.576667
870	Y	0.989333	0.328	0.661333
871	D	1.05533	0.34	0.715333
872	A	0.829333	0.267333	0.562
873	F	0.638667	0.171333	0.467333
874	V	0.426667	0.098	0.328667
875	V	0.426667	0.098	0.328667
876	F	0.479333	0.14	0.339333
877	D	0.503333	0.121333	0.382
878	K	0.793333	0.266	0.527333
