# Supplementary material for: The architecture of transmembrane and cytoplasmic juxtamembrane regions of Toll-like receptors
Source: Nat Commun. 2023 Mar 17;14:1503. doi: 10.1038/s41467-023-37042-6 (PMC10023784; doi:10.1038/s41467-023-37042-6)
Supplement: Supplementary file 4 — Source Data [file 41467_2023_37042_MOESM4_ESM.zip › figs19.xlsx]

## Sheet: TLR1
Raw data of FigureS19 for TLR1
Number of residue	Type of residue	Consurf score	Confidence interval	Confidence interval
572	M	1.61	0.901	2.097
573	S	-0.745	-1	-0.615
574	E	2.313	1.172	3.579
575	L	-0.92	-1.15	-0.825
576	S	-0.744	-1	-0.615
577	C	-0.886	-1.15	-0.776
578	N	0.209	-0.278	0.506
579	I	-0.352	-0.671	-0.106
580	T	1.415	0.684	2.097
581	L	-0.92	-1.15	-0.825
582	L	-0.92	-1.15	-0.825
583	I	0.511	-0.008	0.901
584	V	0.642	0.099	0.901
585	T	-1.04	-1.185	-0.959
586	I	-0.514	-0.825	-0.354
587	V	0.733	0.099	1.172
588	A	0.885	0.353	1.172
589	T	1.912	0.901	2.097
590	M	1.218	0.506	1.534
591	L	-0.92	-1.15	-0.825
592	V	1.017	0.353	1.534
593	L	1.165	0.353	1.534
594	A	0.054	-0.354	0.353
595	V	0.552	-0.008	0.901
596	T	1.186	0.506	1.534
597	V	0.421	-0.106	0.684
598	T	-0.329	-0.671	-0.106
599	S	3.201	2.097	3.579
600	L	-0.348	-0.776	-0.106
601	C	-0.569	-0.959	-0.354
602	S	1.074	0.353	1.534
603	Y	-0.28	-0.725	-0.008
604	L	1.831	0.901	2.097
605	D	-1.003	-1.185	-0.916
606	L	-0.317	-0.725	-0.008
607	P	-0.398	-0.776	-0.195
608	W	-0.728	-1.115	-0.556
609	Y	-0.9	-1.15	-0.776
610	L	-0.087	-0.556	0.217
611	R	-1	-1.185	-0.916
612	M	-0.838	-1.078	-0.725
613	V	1.694	0.901	2.097
614	C	2.696	1.534	3.579
615	Q	-0.576	-0.871	-0.354
616	W	-0.242	-0.776	0.099
617	T	-0.545	-0.825	-0.354
618	Q	-0.203	-0.615	0.099
619	T	-0.361	-0.671	-0.106
620	R	-0.39	-0.725	-0.195
621	R	2.405	1.172	3.579
622	R	-1.003	-1.185	-0.916
623	A	-0.168	-0.556	0.099
624	R	-1.003	-1.185	-0.916
625	N	-0.195	-0.556	0.099
626	I	3.169	2.097	3.579
627	P	0.316	-0.278	0.684
628	L	-0.082	-0.556	0.217
629	E	1	0.353	1.534
630	E	-0.319	-0.725	-0.106
631	L	-0.363	-0.776	-0.106
632	Q	-1.006	-1.185	-0.916
633	R	-0.191	-0.556	0.099
634	N	1.158	0.506	1.534
635	L	-0.086	-0.556	0.217
636	Q	-0.593	-0.916	-0.425
637	F	-0.905	-1.15	-0.776
638	H	-1.02	-1.185	-0.959
639	A	-1.033	-1.185	-0.959
640	F	-0.915	-1.15	-0.825
641	I	-0.521	-0.825	-0.354
642	S	-1.053	-1.185	-1
643	Y	-0.903	-1.15	-0.776
644	S	-1.053	-1.185	-1
645	G	1.206	0.353	1.534
646	H	-0.631	-0.916	-0.425
647	D	-0.802	-1.04	-0.671
648	S	-0.903	-1.115	-0.776
649	F	0.702	0.099	1.172
650	W	-0.746	-1.115	-0.556
651	V	-1.032	-1.185	-0.959
652	K	-0.973	-1.185	-0.871
653	N	1.934	1.172	2.097
654	E	-0.981	-1.185	-0.916
655	L	-0.915	-1.15	-0.825
656	L	0.509	-0.106	0.901
657	P	-0.933	-1.15	-0.825
658	N	-0.663	-0.916	-0.493
659	L	-0.625	-0.959	-0.425
660	E	-0.981	-1.185	-0.916
661	K	-0.744	-1.04	-0.615
662	E	-0.54	-0.871	-0.354
663	G	0.966	0.353	1.534
664	M	0.125	-0.354	0.353
665	Q	1.135	0.506	1.534
666	I	-0.482	-0.776	-0.278
667	C	-0.88	-1.15	-0.776
668	L	-0.915	-1.15	-0.825
669	H	-1.012	-1.185	-0.959
670	E	-0.981	-1.185	-0.916
671	R	-0.996	-1.185	-0.916
672	N	-0.332	-0.671	-0.106

## Sheet: TLR2
Raw data of FigureS19 for TLR2
Number of residue	Type of residue	Consurf score	Confidence interval	Confidence interval
581	S	-0.893	-1.027	-0.817
582	V	0.668	0.256	0.773
583	S	0.171	-0.091	0.402
584	E	-0.067	-0.356	0.128
585	C	-1.113	-1.273	-1.027
586	H	-0.772	-0.925	-0.701
587	R	0.454	0.128	0.572
588	T	-0.234	-0.433	-0.091
589	A	-0.058	-0.356	0.128
590	L	-0.289	-0.506	-0.187
591	V	-0.546	-0.701	-0.433
592	S	-0.789	-0.925	-0.701
593	G	0.026	-0.275	0.128
594	M	-0.422	-0.638	-0.275
595	C	-0.913	-1.077	-0.817
596	C	0.28	0.012	0.402
597	A	0.73	0.402	1.025
598	L	-0.075	-0.356	0.128
599	F	0.151	-0.187	0.402
600	L	0.084	-0.187	0.256
601	L	0.394	0.012	0.572
602	I	0.538	0.128	0.773
603	L	0.546	0.128	0.773
604	L	0.736	0.402	1.025
605	T	1.664	1.025	1.873
606	G	0.777	0.402	1.025
607	V	0.83	0.402	1.025
608	L	0.076	-0.187	0.256
609	C	-0.873	-1.027	-0.76
610	H	-0.143	-0.433	0.012
611	R	-0.436	-0.638	-0.275
612	F	0.069	-0.275	0.256
613	H	-1.066	-1.174	-0.977
614	G	-0.201	-0.433	-0.091
615	L	0.188	-0.091	0.402
616	W	-1.288	-1.421	-1.223
617	Y	-1.297	-1.421	-1.273
618	M	0.411	0.128	0.572
619	K	-0.171	-0.433	0.012
620	M	-1.356	-1.421	-1.324
621	M	-0.61	-0.76	-0.506
622	W	-0.424	-0.701	-0.275
623	A	-1.101	-1.223	-1.027
624	W	-0.987	-1.174	-0.872
625	L	-0.71	-0.925	-0.574
626	Q	-0.179	-0.433	0.012
627	A	-1.233	-1.324	-1.174
628	K	-1.215	-1.324	-1.174
629	R	-1.062	-1.174	-0.977
630	K	-0.682	-0.872	-0.574
631	P	-0.928	-1.077	-0.817
632	R	0.595	0.256	0.773
633	K	0.156	-0.091	0.402
634	A	0.188	-0.091	0.402
635	P	0.6	0.256	0.773
636	S	1.563	1.025	1.873
637	R	0.513	0.128	0.773
638	N	0.266	0.012	0.402
639	I	0.229	-0.091	0.402
640	C	0.372	0.012	0.572
641	Y	-0.713	-0.925	-0.574
642	D	-1.235	-1.324	-1.174
643	A	-1.181	-1.273	-1.126
644	F	-1.234	-1.382	-1.174
645	V	-1.151	-1.273	-1.077
646	S	-1.292	-1.382	-1.273
647	Y	-1.004	-1.174	-0.925
648	S	-1.319	-1.421	-1.273
649	E	-0.99	-1.126	-0.925
650	R	0.375	0.012	0.572
651	D	-1.315	-1.421	-1.273
652	A	-0.888	-1.027	-0.817
653	Y	0.611	0.256	0.773
654	W	-0.979	-1.174	-0.872
655	V	-1.236	-1.324	-1.174
656	E	-0.973	-1.126	-0.872
657	N	-0.4	-0.574	-0.275
658	L	0.135	-0.187	0.256
659	M	-0.931	-1.077	-0.817
660	V	-0.917	-1.077	-0.817
661	Q	-0.37	-0.574	-0.275
662	E	-0.5	-0.701	-0.356
663	L	-1.144	-1.273	-1.077
664	E	-1.302	-1.382	-1.273
665	N	-0.022	-0.275	0.128
666	F	0.276	0.012	0.402
667	N	1.095	0.572	1.361
668	P	-1.122	-1.273	-1.027
669	P	-0.592	-0.817	-0.433
670	F	-0.176	-0.433	0.012
671	K	-0.326	-0.506	-0.187
672	L	-1.149	-1.273	-1.077
673	C	-1.166	-1.324	-1.077
674	L	-0.9	-1.077	-0.817
675	H	-1.291	-1.382	-1.273
676	K	-1.093	-1.223	-1.027
677	R	-1.348	-1.421	-1.324
678	D	-1.209	-1.324	-1.174
679	F	-1.191	-1.324	-1.126
680	I	-0.248	-0.506	-0.091
681	P	-1.27	-1.382	-1.223

## Sheet: TLR3
Raw data of FigureS19 for TLR3
Number of residue	Type of residue	Consurf score	Confidence interval	Confidence interval
698	D	-0.564	-0.834	-0.389
699	S	-0.548	-0.777	-0.389
700	A	-1.155	-1.32	-1.048
701	P	-0.964	-1.206	-0.834
702	F	-0.802	-1.048	-0.659
703	E	0.982	0.436	1.368
704	L	0.13	-0.313	0.436
705	F	1.256	0.602	1.864
706	F	-0.031	-0.389	0.294
707	M	1.001	0.436	1.368
708	I	-0.253	-0.53	-0.049
709	N	0.67	0.167	1.043
710	T	0.265	-0.143	0.602
711	S	0.16	-0.231	0.436
712	I	2.882	1.864	3.142
713	L	0.043	-0.313	0.294
714	L	1.913	1.043	3.142
715	I	2.597	1.368	3.142
716	F	0.395	-0.049	0.798
717	I	0.115	-0.231	0.294
718	F	1.067	0.436	1.368
719	I	2.758	1.368	3.142
720	V	-0.135	-0.462	0.054
721	L	0.464	-0.049	0.798
722	L	0.416	-0.049	0.798
723	I	0.469	0.054	0.798
724	H	-0.444	-0.72	-0.231
725	F	0.028	-0.389	0.294
726	E	-0.631	-0.889	-0.462
727	G	-1.151	-1.391	-1.048
728	W	0.187	-0.313	0.602
729	R	-0.885	-1.101	-0.777
730	I	-0.754	-0.996	-0.596
731	S	-0.033	-0.389	0.167
732	F	-0.723	-0.996	-0.53
733	Y	-0.26	-0.596	-0.049
734	W	-0.087	-0.462	0.167
735	N	-0.092	-0.389	0.054
736	V	-0.864	-1.048	-0.72
737	S	0.725	0.294	1.043
738	V	-0.379	-0.659	-0.231
739	H	-0.424	-0.659	-0.231
740	R	-0.589	-0.834	-0.462
741	V	0.633	0.167	0.798
742	L	-0.222	-0.53	-0.049
743	G	-0.446	-0.777	-0.231
744	F	0.55	0.054	0.798
745	K	0.02	-0.313	0.294
746	E	-0.277	-0.596	-0.049
747	I	0.686	0.294	1.043
748	D	-0.042	-0.389	0.167
749	R	1.517	0.798	1.864
750	Q	0.816	0.294	1.043
751	T	2.746	1.368	3.142
752	E	0.21	-0.231	0.436
753	Q	0.837	0.294	1.043
754	F	0.907	0.294	1.368
755	E	0.027	-0.313	0.294
756	Y	-0.983	-1.206	-0.834
757	A	-0.717	-0.943	-0.596
758	A	-1.043	-1.206	-0.943
759	Y	-1.126	-1.32	-0.996
760	I	0.148	-0.231	0.436
761	I	-0.667	-0.889	-0.53
762	H	-0.728	-0.943	-0.596
763	A	-0.707	-0.889	-0.596
764	Y	1.127	0.602	1.368
765	K	0.738	0.294	1.043
766	D	-0.916	-1.101	-0.777
767	K	2.45	1.368	3.142
768	D	0.414	0.054	0.602
769	W	-1.126	-1.391	-0.996
770	V	-1.113	-1.261	-1.048
771	W	0.146	-0.231	0.436
772	E	0.074	-0.231	0.294
773	H	-0.269	-0.53	-0.049
774	F	-0.067	-0.462	0.167
775	S	0.119	-0.231	0.294
776	S	0.369	-0.049	0.602
777	M	-0.336	-0.659	-0.143
778	E	-0.949	-1.153	-0.834
779	K	0.074	-0.313	0.294
780	E	1.461	0.798	1.864
781	D	-0.221	-0.53	-0.049
782	Q	1.361	0.798	1.864
783	S	0.314	-0.143	0.602
784	L	-0.087	-0.462	0.167
785	K	0.673	0.167	1.043
786	F	-0.814	-1.101	-0.659
787	C	-0.818	-1.101	-0.659
788	L	-0.882	-1.153	-0.72
789	E	-1.311	-1.445	-1.261
790	E	-1.033	-1.206	-0.943
791	R	-1.32	-1.445	-1.261
792	D	-1.321	-1.445	-1.261
793	F	-0.264	-0.596	-0.049
794	E	-0.057	-0.389	0.167
795	A	-0.931	-1.153	-0.834
796	G	-1.166	-1.391	-1.048
797	V	1.194	0.602	1.368
798	F	0.245	-0.143	0.602

## Sheet: TLR4
Raw data of FigureS19 for TLR4
Number of residue	Type of residue	Consurf score	Confidence interval	Confidence interval
624	N	-0.359	-0.623	-0.209
625	I	0.629	0.22	0.999
626	T	-0.708	-0.863	-0.623
627	C	-0.934	-1.078	-0.863
628	Q	0.374	-0.018	0.535
629	M	0.952	0.535	1.348
630	N	0.865	0.366	0.999
631	K	0.339	-0.018	0.535
632	T	0.281	-0.018	0.535
633	I	0.743	0.366	0.999
634	I	-0.716	-0.863	-0.623
635	G	0.302	-0.018	0.535
636	V	0.272	-0.119	0.535
637	S	-0.836	-0.979	-0.775
638	V	-0.409	-0.623	-0.292
639	L	1.553	0.999	1.886
640	S	0.712	0.22	0.999
641	V	0.664	0.22	0.999
642	L	0.797	0.366	0.999
643	V	0.51	0.093	0.74
644	V	-0.457	-0.677	-0.292
645	S	0.283	-0.018	0.535
646	V	0.9	0.366	1.348
647	V	0.977	0.535	1.348
648	A	0.647	0.22	0.999
649	V	1.007	0.535	1.348
650	L	-0.57	-0.82	-0.439
651	V	-0.205	-0.439	-0.018
652	Y	-1.061	-1.159	-1.014
653	K	-0.745	-0.943	-0.623
654	F	-0.936	-1.078	-0.863
655	Y	-0.943	-1.107	-0.863
656	F	-1.066	-1.159	-1.014
657	H	-0.599	-0.82	-0.505
658	L	-1.062	-1.159	-1.014
659	M	-0.673	-0.863	-0.566
660	L	-0.944	-1.107	-0.863
661	L	-0.493	-0.727	-0.369
662	A	-0.395	-0.623	-0.292
663	G	-0.939	-1.078	-0.863
664	C	-0.213	-0.566	-0.018
665	I	-0.107	-0.439	0.093
666	K	0.508	0.093	0.74
667	Y	-0.336	-0.623	-0.119
668	G	0.37	-0.018	0.535
669	R	0.483	0.093	0.74
670	G	-0.391	-0.677	-0.209
671	E	-0.18	-0.505	-0.018
672	N	0.166	-0.119	0.366
673	I	0.332	-0.018	0.535
674	Y	-1.053	-1.159	-1.014
675	D	-1.098	-1.169	-1.078
676	A	-1.108	-1.169	-1.078
677	F	-1.058	-1.159	-1.014
678	V	-1.108	-1.169	-1.078
679	I	-1.109	-1.169	-1.078
680	Y	-0.736	-0.943	-0.623
681	S	-1.116	-1.169	-1.107
682	S	-1.116	-1.169	-1.107
683	Q	-0.233	-0.505	-0.018
684	D	-1.02	-1.134	-0.979
685	E	-0.667	-0.863	-0.566
686	D	-0.503	-0.727	-0.369
687	W	-0.746	-1.014	-0.623
688	V	-1.108	-1.169	-1.078
689	R	-0.323	-0.566	-0.119
690	N	-0.465	-0.677	-0.292
691	E	-1.005	-1.107	-0.943
692	L	-0.945	-1.107	-0.863
693	V	-0.894	-1.014	-0.82
694	K	-0.516	-0.727	-0.369
695	N	-0.747	-0.904	-0.623
696	L	-1.062	-1.159	-1.014
697	E	-1.091	-1.169	-1.047
698	E	-0.095	-0.439	0.093
699	G	-0.939	-1.078	-0.863
700	V	-0.422	-0.677	-0.292
701	P	-1.07	-1.159	-1.047
702	P	0.714	0.22	0.999
703	F	-1.058	-1.159	-1.014
704	Q	1.031	0.535	1.348
705	L	-1.07	-1.159	-1.047
706	C	-0.927	-1.078	-0.863
707	L	-0.944	-1.107	-0.863
708	H	-0.851	-1.014	-0.775
709	Y	-0.925	-1.078	-0.82
710	R	-1.096	-1.169	-1.078
711	D	-1.103	-1.169	-1.078
712	F	-0.952	-1.107	-0.863
713	I	-0.659	-0.863	-0.566
714	P	-0.962	-1.107	-0.904
715	G	-1.06	-1.159	-1.014
716	V	-0.901	-1.047	-0.82
717	A	-0.877	-1.014	-0.775
718	I	-0.843	-0.979	-0.775
719	A	-0.666	-0.863	-0.566
720	A	-0.724	-0.904	-0.623
721	N	-1.056	-1.134	-1.014
722	I	-1.054	-1.134	-1.014
723	I	-0.985	-1.107	-0.943
724	H	-0.619	-0.82	-0.505

## Sheet: TLR5
Raw data of FigureS19 for TLR5
Number of residue	Type of residue	Consurf score	Confidence interval	Confidence interval
632	E	-0.761	-0.976	-0.639
633	E	1.073	0.584	1.388
634	V	1.228	0.584	1.388
635	L	0.628	0.133	0.789
636	K	1.887	1.045	1.911
637	S	1.759	1.045	1.911
638	L	-0.126	-0.433	0.133
639	K	1.21	0.584	1.388
640	F	1.095	0.584	1.388
641	S	-0.243	-0.505	-0.088
642	L	-0.711	-0.976	-0.574
643	F	-0.992	-1.17	-0.871
644	I	0.432	0.017	0.584
645	V	2.418	1.388	3.277
646	C	-0.156	-0.433	0.017
647	T	-0.132	-0.433	0.017
648	V	0.095	-0.273	0.264
649	T	0.354	0.017	0.584
650	L	0.15	-0.184	0.411
651	T	0.519	0.133	0.789
652	L	0.394	0.017	0.584
653	F	0.982	0.411	1.388
654	L	0.581	0.133	0.789
655	M	0.784	0.264	1.045
656	T	1.099	0.584	1.388
657	I	0.842	0.411	1.045
658	L	0.04	-0.273	0.264
659	T	1.825	1.045	1.911
660	V	0.259	-0.088	0.584
661	T	0.083	-0.184	0.264
662	K	-0.144	-0.433	0.017
663	F	0.621	0.133	1.045
664	R	-1.008	-1.17	-0.924
665	G	-1.097	-1.265	-1.026
666	F	2.758	1.388	3.277
667	C	-0.43	-0.701	-0.273
668	F	-0.823	-1.075	-0.701
669	I	1.931	1.045	1.911
670	C	0.092	-0.273	0.264
671	Y	-0.855	-1.075	-0.701
672	K	-0.03	-0.355	0.133
673	T	0.599	0.133	0.789
674	A	0.558	0.133	0.789
675	Q	0.464	0.017	0.789
676	R	0.081	-0.273	0.264
677	L	-0.666	-0.871	-0.505
678	V	0.717	0.264	1.045
679	F	0.778	0.264	1.045
680	K	0.802	0.264	1.045
681	D	1.227	0.584	1.911
682	H	0.468	0.017	0.789
683	P	1.288	0.789	1.911
684	Q	1.573	0.789	1.911
685	G	3.064	1.911	3.277
686	T	0.965	0.411	1.388
687	E	1.304	0.789	1.911
688	P	1.858	1.045	1.911
689	D	0.833	0.411	1.045
690	M	2.092	1.388	1.911
691	Y	1.077	0.584	1.388
692	K	0.166	-0.184	0.411
693	Y	-0.959	-1.17	-0.817
694	D	-1.264	-1.368	-1.217
695	A	-1.005	-1.17	-0.924
696	Y	-0.86	-1.075	-0.701
697	L	0.228	-0.184	0.411
698	C	-0.945	-1.17	-0.817
699	F	-0.946	-1.17	-0.817
700	S	-0.999	-1.17	-0.924
701	S	-0.09	-0.355	0.133
702	K	-0.128	-0.433	0.017
703	D	-1.2	-1.314	-1.122
704	F	-0.165	-0.505	0.017
705	T	0.432	0.017	0.789
706	W	-0.821	-1.122	-0.639
707	V	-1.227	-1.368	-1.17
708	Q	-1.023	-1.17	-0.924
709	N	0.075	-0.273	0.264
710	A	-1.101	-1.265	-1.026
711	L	-0.704	-0.924	-0.574
712	L	-1.205	-1.368	-1.122
713	K	0.433	0.017	0.789
714	H	-0.203	-0.505	0.017
715	L	-1.187	-1.368	-1.122
716	D	-1.207	-1.314	-1.17
717	T	0.044	-0.273	0.264
718	Q	-0.667	-0.871	-0.505
719	Y	-0.723	-0.976	-0.574
720	S	-0.668	-0.871	-0.574
721	D	0.196	-0.184	0.411
722	Q	1.276	0.789	1.388
723	N	-1.266	-1.368	-1.217
724	R	0.501	0.017	0.789
725	F	0.133	-0.273	0.411
726	N	-0.131	-0.433	0.017
727	L	-0.853	-1.075	-0.701
728	C	-1.162	-1.314	-1.075
729	F	-0.975	-1.17	-0.871
730	E	-1.176	-1.314	-1.122
731	E	-0.763	-0.976	-0.639
732	R	-1.2	-1.314	-1.122

## Sheet: TLR6
Raw data of FigureS19 for TLR6
Number of residue	Type of residue	Consurf score	Confidence interval	Confidence interval
577	M	-0.08	-0.313	0.079
578	S	-0.442	-0.667	-0.313
579	E	0.327	-0.034	0.51
580	L	-0.249	-0.467	-0.135
581	S	-0.751	-0.892	-0.667
582	C	-1.328	-1.42	-1.279
583	N	-0.839	-0.994	-0.726
584	I	0.176	-0.135	0.344
585	T	1.376	0.952	1.779
586	L	-0.408	-0.667	-0.228
587	L	-1.11	-1.279	-1.043
588	I	-0.311	-0.537	-0.135
589	V	0.003	-0.228	0.203
590	T	-0.501	-0.667	-0.393
591	I	-0.624	-0.784	-0.537
592	G	-0.117	-0.393	0.079
593	A	0.4	0.079	0.51
594	T	0.013	-0.228	0.203
595	M	-0.011	-0.313	0.203
596	L	-0.22	-0.467	-0.034
597	V	0.821	0.344	0.952
598	L	1.245	0.707	1.779
599	A	-0.106	-0.393	0.079
600	V	0.173	-0.135	0.344
601	T	0.661	0.344	0.952
602	V	0.006	-0.228	0.203
603	T	-0.057	-0.313	0.079
604	S	1.054	0.51	1.279
605	L	-0.428	-0.667	-0.313
606	C	-1.111	-1.279	-1.043
607	I	0.586	0.203	0.707
608	Y	0.44	0.079	0.707
609	L	0.003	-0.313	0.203
610	D	-1.291	-1.384	-1.231
611	L	0.351	-0.034	0.51
612	P	-0.701	-0.892	-0.603
613	W	-1.268	-1.42	-1.231
614	Y	-1.204	-1.328	-1.138
615	L	0.655	0.203	0.952
616	R	-0.453	-0.667	-0.313
617	M	-1.345	-1.42	-1.328
618	V	-0.207	-0.467	-0.034
619	C	0.84	0.344	1.279
620	Q	-0.725	-0.892	-0.603
621	W	-0.915	-1.138	-0.784
622	T	-0.712	-0.892	-0.603
623	Q	-0.683	-0.839	-0.603
624	T	-0.748	-0.892	-0.667
625	R	-1.181	-1.328	-1.138
626	R	-0.213	-0.467	-0.034
627	R	-1.045	-1.185	-0.994
628	A	-0.427	-0.667	-0.313
629	R	-0.145	-0.393	-0.034
630	N	0.084	-0.228	0.203
631	I	1.172	0.707	1.279
632	P	0.55	0.203	0.707
633	L	-0.062	-0.313	0.079
634	E	0.426	0.079	0.707
635	E	0.108	-0.228	0.344
636	L	-0.202	-0.467	-0.034
637	Q	0.211	-0.135	0.344
638	R	0.263	-0.034	0.51
639	N	0.965	0.51	1.279
640	L	0.321	-0.034	0.51
641	Q	0.006	-0.313	0.203
642	F	-0.946	-1.138	-0.839
643	H	-1.305	-1.384	-1.279
644	A	-1.243	-1.328	-1.185
645	F	-1.217	-1.328	-1.138
646	I	-0.902	-1.043	-0.839
647	S	-1.331	-1.42	-1.279
648	Y	-1.272	-1.384	-1.231
649	S	-1.33	-1.42	-1.279
650	E	-0.947	-1.091	-0.839
651	H	-0.408	-0.603	-0.313
652	D	-1.297	-1.384	-1.279
653	S	-0.792	-0.944	-0.726
654	A	0.632	0.203	0.952
655	W	-0.919	-1.138	-0.784
656	V	-1.277	-1.384	-1.231
657	K	-0.326	-0.537	-0.135
658	S	-0.202	-0.467	-0.034
659	E	0.329	-0.034	0.51
660	L	-1.158	-1.279	-1.091
661	V	-0.584	-0.784	-0.467
662	P	-0.828	-0.994	-0.726
663	Y	-0.59	-0.784	-0.467
664	L	-1.288	-1.42	-1.231
665	E	-1.276	-1.384	-1.231
666	K	-0.024	-0.313	0.203
667	E	0.221	-0.135	0.51
668	D	0.212	-0.135	0.344
669	I	-0.309	-0.537	-0.135
670	Q	-0.045	-0.313	0.079
671	I	-0.554	-0.726	-0.467
672	C	-1.194	-1.328	-1.138
673	L	-0.502	-0.726	-0.393
674	H	-1.342	-1.42	-1.328
675	E	-1.189	-1.328	-1.138
676	R	-1.12	-1.231	-1.043
677	N	-0.766	-0.944	-0.667

## Sheet: TLR7
Raw data of FigureS19 for TLR7
Number of residue	Type of residue	Consurf score	Confidence interval	Confidence interval
834	E	-0.418	-0.598	-0.28
835	L	-0.075	-0.357	0.133
836	D	0.291	0.008	0.448
837	L	0.513	0.133	0.659
838	T	-0.21	-0.426	-0.099
839	N	-0.239	-0.426	-0.099
840	L	0.254	-0.099	0.448
841	I	-0.191	-0.426	-0.099
842	L	-0.645	-0.8	-0.546
843	F	0.305	0.008	0.448
844	S	-0.128	-0.357	0.008
845	L	1.544	0.927	1.873
846	S	-0.059	-0.28	0.133
847	I	0.41	0.133	0.659
848	S	-0.613	-0.73	-0.546
849	V	1.657	0.927	1.873
850	S	0.654	0.277	0.927
851	L	-0.218	-0.426	-0.099
852	F	1.277	0.659	1.296
853	L	0.341	0.008	0.448
854	M	0.511	0.133	0.659
855	V	0.12	-0.195	0.277
856	M	0.754	0.277	0.927
857	M	0.365	0.008	0.448
858	T	-0.301	-0.488	-0.195
859	A	-0.211	-0.426	-0.099
860	S	-0.232	-0.426	-0.099
861	H	-0.656	-0.8	-0.598
862	L	-0.577	-0.73	-0.488
863	Y	-0.351	-0.598	-0.195
864	F	0.055	-0.28	0.277
865	W	-0.898	-0.983	-0.859
866	D	-0.81	-0.907	-0.766
867	V	-0.429	-0.598	-0.357
868	W	-0.528	-0.73	-0.426
869	Y	-0.695	-0.831	-0.598
870	I	0.016	-0.195	0.133
871	Y	-0.283	-0.546	-0.099
872	H	-0.648	-0.766	-0.546
873	F	-0.193	-0.426	0.008
874	C	0.354	0.008	0.659
875	K	0.219	-0.099	0.448
876	A	-0.838	-0.927	-0.8
877	K	-0.434	-0.598	-0.357
878	I	0.372	0.008	0.659
879	K	0.17	-0.099	0.277
880	G	-0.609	-0.766	-0.488
881	Y	-0.86	-0.945	-0.8
882	Q	1.642	0.927	1.873
883	R	-0.147	-0.357	0.008
884	L	-0.138	-0.426	0.008
885	I	1.908	1.296	1.873
886	S	-0.535	-0.689	-0.426
887	P	1.08	0.659	1.296
888	D	0.349	0.008	0.448
889	C	0.923	0.448	1.296
890	C	1.075	0.659	1.296
891	Y	-0.858	-0.945	-0.8
892	D	-0.812	-0.907	-0.766
893	A	-0.921	-0.973	-0.907
894	F	-0.706	-0.831	-0.646
895	I	-0.399	-0.546	-0.28
896	V	0.005	-0.28	0.133
897	Y	-0.775	-0.907	-0.689
898	D	-0.862	-0.945	-0.831
899	T	0.093	-0.195	0.277
900	K	0.423	0.133	0.659
901	D	-0.7	-0.831	-0.646
902	P	1.503	0.927	1.873
903	A	-0.469	-0.646	-0.357
904	V	-0.879	-0.945	-0.831
905	T	-0.032	-0.28	0.133
906	E	-0.351	-0.546	-0.195
907	W	-0.898	-0.983	-0.859
908	V	-0.838	-0.927	-0.8
909	L	0.478	0.133	0.659
910	A	1.044	0.659	1.296
911	E	-0.839	-0.927	-0.8
912	L	-0.68	-0.831	-0.598
913	V	-0.214	-0.426	-0.099
914	A	0.476	0.133	0.659
915	K	0.795	0.448	0.927
916	L	-0.72	-0.859	-0.646
917	E	-0.957	-0.989	-0.945
918	D	0.838	0.448	0.927
919	P	1.22	0.659	1.296
920	R	0.245	-0.099	0.448
921	E	0.128	-0.195	0.277
922	K	0.081	-0.195	0.277
923	H	1.553	0.927	1.873
924	F	-0.282	-0.488	-0.099
925	N	-0.222	-0.426	-0.099
926	L	-0.794	-0.907	-0.73
927	C	-0.936	-0.989	-0.907
928	L	-0.792	-0.907	-0.73
929	E	-0.793	-0.884	-0.73
930	E	-0.217	-0.426	-0.099
931	R	-0.96	-0.989	-0.945
932	D	-0.911	-0.973	-0.884
933	W	-0.747	-0.907	-0.646
934	L	-0.011	-0.28	0.133

## Sheet: TLR8
Raw data of FigureS19 for TLR8
Number of residue	Type of residue	Consurf score	Confidence interval	Confidence interval
820	T	0.621	0.314	0.936
821	T	-0.451	-0.656	-0.331
822	C	-1.046	-1.156	-1.005
823	V	-0.112	-0.331	0.047
824	S	-0.612	-0.758	-0.54
825	D	-0.332	-0.54	-0.25
826	V	1.166	0.682	1.278
827	T	1.176	0.682	1.278
828	A	-0.908	-1.005	-0.849
829	V	0.079	-0.161	0.314
830	I	0.875	0.48	0.936
831	L	-0.155	-0.406	0.047
832	F	-0.055	-0.331	0.171
833	F	0.853	0.48	0.936
834	F	0.977	0.48	1.278
835	T	-0.46	-0.656	-0.331
836	F	0.129	-0.161	0.314
837	F	0.306	-0.062	0.48
838	I	0.675	0.314	0.936
839	T	-0.489	-0.656	-0.406
840	T	0.677	0.314	0.936
841	M	1.7	0.936	1.806
842	V	0.123	-0.161	0.314
843	M	-0.347	-0.54	-0.25
844	L	0.968	0.48	1.278
845	A	0.55	0.171	0.682
846	A	-0.309	-0.54	-0.161
847	L	-0.487	-0.656	-0.406
848	A	0.041	-0.25	0.171
849	H	-0.295	-0.54	-0.161
850	H	-0.911	-1.038	-0.849
851	L	-0.147	-0.406	0.047
852	F	-1.126	-1.19	-1.101
853	Y	-0.684	-0.849	-0.599
854	W	-1.069	-1.18	-1.038
855	D	-1.149	-1.19	-1.13
856	V	-0.212	-0.406	-0.062
857	W	-0.81	-0.969	-0.708
858	F	-0.745	-0.931	-0.656
859	I	-0.316	-0.54	-0.161
860	Y	0.061	-0.25	0.314
861	N	-0.003	-0.25	0.171
862	V	0.389	0.047	0.682
863	C	0.56	0.171	0.682
864	L	0.461	0.047	0.682
865	A	-1.005	-1.101	-0.969
866	K	-0.724	-0.891	-0.656
867	V	0.512	0.171	0.682
868	K	-0.288	-0.54	-0.161
869	G	-0.569	-0.758	-0.475
870	Y	-0.438	-0.656	-0.331
871	R	0.114	-0.161	0.314
872	S	-0.28	-0.475	-0.161
873	L	0.024	-0.25	0.171
874	S	0.694	0.314	0.936
875	T	-0.58	-0.758	-0.475
876	S	0.433	0.047	0.682
877	Q	0.135	-0.161	0.314
878	T	-0.243	-0.475	-0.161
879	F	0.587	0.171	0.936
880	Y	-1.049	-1.156	-1.005
881	D	-0.832	-0.969	-0.758
882	A	-0.965	-1.071	-0.891
883	Y	-0.836	-1.005	-0.758
884	I	-0.489	-0.656	-0.406
885	S	-0.791	-0.931	-0.708
886	Y	-1.049	-1.156	-1.005
887	D	-1.149	-1.19	-1.13
888	T	-0.94	-1.038	-0.891
889	K	0.068	-0.25	0.171
890	D	-1.106	-1.18	-1.071
891	A	-0.012	-0.25	0.171
892	S	0.353	0.047	0.48
893	V	-1.04	-1.13	-1.005
894	T	-0.876	-1.005	-0.805
895	D	-0.963	-1.071	-0.891
896	W	-1.069	-1.18	-1.038
897	V	-1.119	-1.18	-1.101
898	I	-0.719	-0.849	-0.656
899	N	-0.614	-0.758	-0.54
900	E	-0.66	-0.805	-0.54
901	L	-1.129	-1.19	-1.101
902	R	-0.915	-1.038	-0.849
903	Y	-0.121	-0.406	0.047
904	H	-0.5	-0.708	-0.406
905	L	-1.129	-1.19	-1.101
906	E	-1.145	-1.19	-1.13
907	E	-0.569	-0.758	-0.475
908	S	-0.236	-0.475	-0.062
909	R	-0.214	-0.475	-0.062
910	D	0.286	-0.062	0.48
911	K	-0.408	-0.599	-0.25
912	N	0.225	-0.062	0.48
913	V	-0.232	-0.475	-0.062
914	L	-0.429	-0.656	-0.25
915	L	-0.739	-0.931	-0.656
916	C	-1.04	-1.156	-1.005
917	L	-0.849	-1.005	-0.758
918	E	-0.997	-1.101	-0.931
919	E	-0.746	-0.891	-0.656
920	R	-1.058	-1.13	-1.005

## Sheet: TLR9
Raw data of FigureS19 for TLR9
Number of residue	Type of residue	Consurf score	Confidence interval	Confidence interval
812	E	-0.423	-0.654	-0.272
813	A	0.981	0.42	1.268
814	L	-0.279	-0.588	-0.106
815	S	-0.766	-0.816	-0.748
816	W	1.538	0.628	1.861
817	D	1.074	0.42	1.268
818	C	-0.462	-0.707	-0.341
819	F	-0.712	-0.812	-0.682
820	A	0.533	-0.004	0.896
821	L	2.186	0.896	3.521
822	S	-0.766	-0.816	-0.748
823	L	-0.07	-0.402	0.114
824	L	0.408	-0.106	0.628
825	A	1.128	0.628	1.268
826	V	0.062	-0.272	0.253
827	A	0.136	-0.194	0.42
828	L	-0.516	-0.729	-0.402
829	G	-0.308	-0.588	-0.106
830	L	1.008	0.42	1.268
831	G	0.077	-0.272	0.253
832	V	0.063	-0.272	0.253
833	P	-0.723	-0.812	-0.682
834	M	1.47	0.628	1.861
835	L	-0.716	-0.812	-0.682
836	H	-0.056	-0.341	0.114
837	H	-0.486	-0.682	-0.402
838	L	0.164	-0.272	0.42
839	C	-0.201	-0.549	-0.004
840	G	-0.713	-0.812	-0.682
841	W	-0.633	-0.807	-0.588
842	D	-0.749	-0.816	-0.729
843	L	-0.141	-0.456	0.114
844	W	-0.633	-0.807	-0.588
845	Y	-0.707	-0.812	-0.682
846	C	-0.701	-0.812	-0.654
847	F	-0.712	-0.812	-0.682
848	H	-0.057	-0.341	0.114
849	L	-0.716	-0.812	-0.682
850	C	2.575	1.268	3.521
851	L	-0.061	-0.402	0.114
852	A	-0.387	-0.588	-0.272
853	W	1.298	0.42	1.861
854	L	-0.265	-0.549	-0.106
855	P	-0.506	-0.707	-0.402
856	W	0.899	0.253	1.268
857	R	0.85	0.253	1.268
858	G	0.539	-0.004	0.896
859	R	1.392	0.628	1.861
860	Q	0.742	0.114	1.268
861	S	0.568	-0.341	1.268
862	G	-0.309	-0.778	-0.194
863	R	1.156	0.628	1.268
864	D	1.586	0.628	1.861
865	E	-0.095	-0.402	0.114
866	D	0.313	-0.106	0.628
867	A	0.018	-0.272	0.253
868	L	-0.501	-0.707	-0.402
869	P	0.867	0.253	1.268
870	Y	-0.707	-0.812	-0.682
871	D	-0.749	-0.816	-0.729
872	A	-0.511	-0.682	-0.402
873	F	-0.712	-0.812	-0.682
874	V	-0.634	-0.764	-0.549
875	V	-0.758	-0.816	-0.748
876	F	-0.712	-0.812	-0.682
877	D	-0.604	-0.748	-0.505
878	K	-0.739	-0.816	-0.707
879	T	0.008	-0.272	0.253
880	Q	-0.311	-0.549	-0.194
881	S	1.147	0.628	1.268
882	A	-0.385	-0.588	-0.272
883	V	-0.758	-0.816	-0.748
884	A	-0.759	-0.816	-0.748
885	D	-0.749	-0.816	-0.729
886	W	-0.633	-0.807	-0.588
887	V	-0.758	-0.816	-0.748
888	Y	-0.707	-0.812	-0.682
889	N	-0.397	-0.588	-0.272
890	E	-0.742	-0.816	-0.729
891	L	-0.716	-0.812	-0.682
892	R	-0.748	-0.816	-0.729
893	G	-0.195	-0.456	-0.004
894	Q	0.602	0.114	0.896
895	L	-0.716	-0.812	-0.682
896	E	-0.742	-0.816	-0.729
897	E	-0.742	-0.816	-0.729
898	C	-0.153	-0.456	-0.004
899	R	-0.748	-0.816	-0.729
900	G	-0.713	-0.812	-0.682
901	R	-0.598	-0.748	-0.505
902	W	-0.127	-0.402	0.114
903	A	-0.759	-0.816	-0.748
904	L	-0.716	-0.812	-0.682
905	R	-0.601	-0.748	-0.505
906	L	-0.716	-0.812	-0.682
907	C	-0.701	-0.812	-0.654
908	L	-0.716	-0.812	-0.682
909	E	-0.742	-0.816	-0.729
910	E	-0.586	-0.748	-0.505
911	R	-0.748	-0.816	-0.729
912	D	-0.749	-0.816	-0.729

## Sheet: TLR10
Raw data of FigureS19 for TLR10
Number of residue	Type of residue	Consurf score	Confidence interval	Confidence interval
570	H	0.475	-0.239	1.051
571	E	-0.741	-1.213	-0.491
572	L	0.645	-0.143	1.051
573	S	-0.697	-1.092	-0.411
574	C	-0.913	-1.339	-0.71
575	N	-1.172	-1.489	-1.031
576	T	-0.656	-1.092	-0.411
577	A	1.068	0.318	1.711
578	L	-0.967	-1.407	-0.777
579	L	-0.551	-1.092	-0.239
580	I	-0.612	-1.031	-0.326
581	V	-0.596	-1.031	-0.326
582	T	-0.564	-1.031	-0.239
583	I	-0.551	-1.031	-0.239
584	V	-0.207	-0.777	0.187
585	V	1.324	0.466	1.711
586	I	1.434	0.466	2.287
587	M	0.334	-0.326	0.823
588	L	-0.533	-1.092	-0.239
589	V	1.468	0.466	2.287
590	L	1.391	0.318	2.287
591	G	1.255	0.318	1.711
592	L	2.157	1.051	3.769
593	A	1.278	0.466	1.711
594	V	1.245	0.466	1.711
595	A	0.246	-0.326	0.631
596	F	1.147	0.187	1.711
597	C	0.046	-0.639	0.466
598	C	1.617	0.466	2.287
599	L	1.458	0.466	2.287
600	H	1.39	0.466	2.287
601	F	1.715	0.631	2.287
602	D	-1.111	-1.489	-0.97
603	L	1.136	0.187	1.711
604	P	1.319	0.318	1.711
605	W	-0.706	-1.275	-0.411
606	Y	-0.934	-1.407	-0.71
607	L	0.303	-0.411	0.823
608	R	-1.107	-1.489	-0.97
609	M	-0.861	-1.275	-0.639
610	L	-0.617	-1.092	-0.326
611	G	3.03	1.711	3.769
612	Q	-1.113	-1.489	-0.97
613	C	1.045	0.068	1.711
614	T	0.846	0.068	1.335
615	Q	0.532	-0.143	1.051
616	T	0.209	-0.411	0.631
617	W	1.759	0.631	2.287
618	H	0.746	0.068	1.335
619	R	-0.423	-0.907	-0.042
620	V	0.364	-0.239	0.823
621	R	-0.135	-0.71	0.187
622	K	0.982	0.187	1.711
623	T	0.597	-0.042	1.051
624	T	1.57	0.631	2.287
625	Q	-0.06	-0.639	0.318
626	E	0.388	-0.326	0.823
627	Q	-0.122	-0.71	0.318
628	L	0.329	-0.411	0.823
629	K	0.327	-0.326	0.823
630	R	-0.155	-0.71	0.187
631	N	0.215	-0.411	0.631
632	V	0.599	-0.042	1.051
633	R	-0.49	-0.97	-0.143
634	F	-0.952	-1.407	-0.71
635	H	-0.848	-1.213	-0.639
636	A	-0.315	-0.843	0.068
637	F	-0.1	-0.777	0.318
638	I	-1.168	-1.489	-1.031
639	S	-0.446	-0.907	-0.143
640	Y	-0.934	-1.407	-0.71
641	S	0.125	-0.411	0.466
642	E	-0.423	-0.907	-0.042
643	H	1.829	0.823	2.287
644	D	-0.802	-1.213	-0.567
645	S	-1.204	-1.489	-1.092
646	L	0.405	-0.326	0.823
647	W	-0.706	-1.275	-0.411
648	V	-1.161	-1.489	-1.031
649	K	-0.721	-1.153	-0.411
650	N	0.292	-0.326	0.631
651	E	-0.393	-0.907	-0.042
652	L	-0.967	-1.407	-0.777
653	I	-0.891	-1.275	-0.639
654	P	-0.998	-1.407	-0.777
655	N	-0.089	-0.639	0.318
656	L	-0.135	-0.777	0.318
657	E	-0.401	-0.907	-0.042
658	K	-0.736	-1.213	-0.491
659	E	-0.067	-0.639	0.318
660	D	-0.469	-0.97	-0.143
661	G	2.079	0.823	3.769
662	S	-1.178	-1.489	-1.031
663	I	0.054	-0.567	0.466
664	L	0.749	-0.042	1.335
665	I	0.333	-0.326	0.823
666	C	-0.913	-1.339	-0.71
667	L	0.296	-0.411	0.823
668	Y	1.267	0.466	1.711
669	E	-0.744	-1.213	-0.491
670	S	-0.398	-0.907	-0.042
