# Supplementary material for: The architecture of transmembrane and cytoplasmic juxtamembrane regions of Toll-like receptors
Source: Nat Commun. 2023 Mar 17;14:1503. doi: 10.1038/s41467-023-37042-6 (PMC10023784; doi:10.1038/s41467-023-37042-6)
Supplement: Supplementary file 4 — Source Data [file 41467_2023_37042_MOESM4_ESM.zip › figS6.xlsx]

## Sheet: a
Raw data of FigureS6(a) for TLR3tmjm
Number of residue	Type of residue	Alpha-helix propensity estimated by Talos-N
697	M	0.333
698	D	0.124
699	S	0.004
700	A	0.005
701	P	0.061
702	F	0.727
703	E	0.89
704	L	0.931
705	F	0.911
706	F	0.77
707	M	0.283
708	I	0.077
709	N	0.133
710	T	0.919
711	S	0.971
712	I	0.995
713	L	0.985
714	L	0.986
715	I	0.985
716	F	0.988
717	I	0.99
718	F	0.989
719	I	0.992
720	V	0.992
721	L	0.99
722	L	0.994
723	I	0.997
724	H	0.989
725	F	0.867
726	E	0.493
727	G	0.224
728	W	0.433
729	R	0.565
730	I	0.706
731	S	0.69
732	F	0.694
733	Y	0.411
734	W	0.23
735	N	0.059
736	V	0.011
737	S	0.096
738	V	0.892
739	H	0.956
740	R	0.952
741	V	0.859
742	L	0.536
743	G	0.078
744	F	0.002
745	K	0.327
746	E	0.333

## Sheet: b
Raw data of FigureS6(b) for TLR3tmjm											noise	20
Number of residue	Type of residue	Reference intensity	Attenuated intensity		tau c, ns		Error of tau c, ns
697	M
698	D	346.5	325	1.48282	1.02982	1.95305	1.35639
699	S	1085	1036	1.06974	0.742936	0.617872	0.429112
700	A	1754	1744	0.132351	0.0919179	0.374349	0.259985
701	P
702	F	2203	1656	6.60683	4.58844	0.349744	0.242898
703	E	1462	1129	5.98317	4.15531	0.518102	0.359821
704	L	2221	1603	7.54816	5.2422	0.356177	0.247365
705	F	1933	1332	8.62018	5.98671	0.422099	0.293148
706	F	1013	692.7	8.79802	6.11023	0.809663	0.562311
707	M	1800	1305	7.44407	5.1699	0.438187	0.304321
708	I	1093	827	6.45548	4.48333	0.701997	0.487537
709	N	1647	1171	7.89577	5.48361	0.485099	0.336901
710	T	425.3	285	9.26633	6.43547	1.95544	1.35805
711	S	1493	927.3	11.0247	7.65663	0.58772	0.408172
712	I	1826	1012	13.662	9.48827	0.523033	0.363247
713	L	2712	1552	12.92	8.97291	0.343693	0.238695
714	L	2397	1357	13.1699	9.14653	0.392044	0.272275
715	I	2195	1308	11.9834	8.32247	0.412025	0.286151
716	F	2669	1595	11.9174	8.27661	0.33814	0.234838
717	I	2150	1181	13.8682	9.63147	0.447257	0.31062
718	F	2621	1502	12.8879	8.95066	0.355256	0.246725
719	I	2300	1314	12.9591	9.0001	0.405776	0.281811
720	V	2784	1514	14.1003	9.79267	0.34808	0.241742
721	L	2068	1149	13.6039	9.44793	0.460942	0.320124
722	L	1988	1120	13.2824	9.22464	0.474446	0.329503
723	I	1492	850.6	13.0077	9.03382	0.626516	0.435116
724	H	856.5	537.9	10.7681	7.47844	1.01634	0.70585
725	F	130.8	77.75	12.041	8.36247	6.92705	4.81084
726	E	284.1	213	6.66746	4.63055	2.71657	1.88666
727	G
728	W
729	R	454.5	313.2	8.61935	5.98614	1.79515	1.24673
730	I	657	406.2	11.1305	7.73014	1.33998	0.930619
731	S	1072	723.7	9.09501	6.31648	0.771847	0.536048
732	F	934.7	625.8	9.28692	6.44976	0.890294	0.618309
733	Y
734	W	1848	1270	8.68257	6.03005	0.442322	0.307193
735	N	625.4	420.7	9.17758	6.37383	1.32627	0.921098
736	V
737	S	526.1	423.4	5.02717	3.49137	1.40357	0.974776
738	V	1014	652.9	10.1906	7.07738	0.843363	0.585716
739	H	558.6	392.3	8.18071	5.68151	1.44208	1.00152
740	R	1405	963.4	8.73435	6.06601	0.582672	0.404666
741	V	3771	2841	6.55519	4.55258	0.204028	0.141698
742	L	3214	2437	6.40622	4.44912	0.238409	0.165575
743	G	2742	2030	6.95953	4.8334	0.283759	0.19707
744	F	3290	2809	3.65877	2.54102	0.216715	0.150508
745	K	1273	1176	1.83466	1.27417	0.535951	0.372218
746	E

## Sheet: c
Raw data of FigureS6(c) for TLR3tmjm
Number of residue	Type of residue	1D(NH), Hz	Error of 1D(NH), Hz
697	M
698	D
699	S	-4.23	0.4
700	A	-2.59	0.4
701	P
702	F	3.05	0.4
703	E	4.96	0.4
704	L	-5.25	0.4
705	F	3.85	0.4
706	F	6.72	0.4
707	M	-7.89	0.4
708	I	-3.97	0.4
709	N
710	T	-12.43	0.4
711	S	-14.66	0.4
712	I	-9.79	0.4
713	L	-14.65	0.4
714	L	-16.58	0.4
715	I	-13.64	0.4
716	F	-12.83	0.4
717	I	-14.54	0.4
718	F	-16.22	0.4
719	I	-12.15	0.4
720	V	-12.99	0.4
721	L	-17.29	0.4
722	L	-14.72	0.4
723	I	-11.39	0.4
724	H	-13.7	0.4
725	F	-17.24	0.4
726	E	-4.99	0.4
727	G	-6.53	0.4
728	W
729	R
730	I	3.16	0.4
731	S	5.08	0.4
732	F	4.79	0.4
733	Y
734	W	1.75	0.4
735	N
736	V
737	S	0.34	0.4
738	V	-2.95	0.4
739	H	-7.08	0.4
740	R
741	V	-0.13	0.4
742	L	-6.81	0.4
743	G	-1.82	0.4
744	F	3.28	0.4
745	K	-1.57	0.4
746	E	-4.49	0.4
