# Supplementary material for: The architecture of transmembrane and cytoplasmic juxtamembrane regions of Toll-like receptors
Source: Nat Commun. 2023 Mar 17;14:1503. doi: 10.1038/s41467-023-37042-6 (PMC10023784; doi:10.1038/s41467-023-37042-6)
Supplement: Supplementary file 4 — Source Data [file 41467_2023_37042_MOESM4_ESM.zip › figS7.xlsx]

## Sheet: a
Raw data of FigureS7(a) for TLR5tmjm
Number of residue	Type of residue	Alpha-helix propensity estimated by Talos-N
631	M	0.333
632	E	0.864
633	E	0.988
634	V	0.988
635	L	0.979
636	K	0.961
637	S	0.932
638	L	0.901
639	K	0.925
640	F	0.959
641	S	0.97
642	L	0.981
643	F	0.992
644	I	0.996
645	V	0.997
646	C	0.998
647	T	0.993
648	V	0.995
649	T	0.992
650	L	0.988
651	T	0.99
652	L	0.988
653	F	0.993
654	L	0.993
655	M	0.985
656	T	0.983
657	I	0.989
658	L	0.988
659	T	0.987
660	V	0.984
661	T	0.976
662	K	0.959
663	F	0.969
664	R	0.959
665	G	0.944
666	F	0.982
667	C	0.993
668	F	0.995
669	I	0.996
670	C	0.996
671	Y	0.985
672	K	0.987
673	T	0.995
674	A	0.996
675	Q	0.98
676	R	0.959
677	L	0.913
678	V	0.762
679	F	0.674
680	K	0.333

## Sheet: b
Raw data of FigureS7(b) for TLR5tmjm											noise	20
Number of residue	Type of residue	Reference intensity	Attenuated intensity		tau c, ns		Error of tau c, ns
631	M
632	E	8760	6143	8.21488	5.70523	0.184096	0.127855
633	E	6520	4706	7.54713	5.24148	0.242652	0.168522
634	V	5900	4336	7.12963	4.95153	0.26501	0.184049
635	L	4658.5	3116	9.30887	6.46501	0.357498	0.248283
636	K	4568.5	3172	8.44497	5.86503	0.355368	0.246803
637	S	4864	3383	8.40505	5.83731	0.333391	0.23154
638	L	213.35	113.9	14.5281	10.0898	9.21523	6.39997
639	K	2847.5	1820	10.3612	7.19587	0.603791	0.419333
640	F	2249.5	1434	10.4222	7.23824	0.765733	0.531802
641	S
642	L	466.4	251	14.3424	9.96078	4.18922	2.90942
643	F	1307	685.8	14.9283	10.3677	1.52472	1.05892
644	I	2553	1382	14.2069	9.86668	0.761856	0.529109
645	V	2735.5	1501	13.8931	9.64877	0.703636	0.488675
646	C	3042	1620	14.5854	10.1296	0.647555	0.449727
647	T
648	V	3550	1881	14.7024	10.2108	0.557083	0.386894
649	T	7130	3805	14.5369	10.0959	0.275828	0.191563
650	L	3352.5	1797	14.4349	10.025	0.584616	0.406016
651	T
652	L	3497	1743	16.118	11.194	0.593555	0.412224
653	F	1910	1036	14.1606	9.83451	1.01676	0.70614
654	L	2961.5	1486	15.9631	11.0864	0.697141	0.484165
655	M	885.5	460.1	15.1553	10.5254	2.26789	1.57505
656	T
657	I	927.5	507.6	13.9537	9.69083	2.07943	1.44417
658	L
659	T	268.7	157.9	12.3063	8.54675	6.80155	4.72368
660	V
661	T
662	K	583.5	334.8	12.8591	8.93061	3.18852	2.21443
663	F	616	406.9	9.59906	6.66655	2.72719	1.89403
664	R
665	G
666	F	1570	909.4	12.64	8.77845	1.17665	0.81718
667	C	2816.5	1602	13.0612	9.07098	0.664936	0.461798
668	F	2769.5	1617	12.4559	8.65061	0.663076	0.460506
669	I	2775	1665	11.8247	8.21223	0.648532	0.450406
670	C	2548	1498	12.2958	8.53942	0.717016	0.497968
671	Y	2065.5	1217	12.245	8.50414	0.883071	0.613292
672	K	3371.5	1964	12.5087	8.68727	0.545608	0.378924
673	T	2528.5	1507	11.9793	8.31962	0.715267	0.496753
674	A	4431	2421	13.9918	9.71729	0.43582	0.302677
675	Q	7845	4716	11.7804	8.18152	0.229082	0.159098
676	R	4342.5	2657	11.3716	7.89757	0.408542	0.283733
677	L	3965	2426	11.3718	7.89772	0.447442	0.310748
678	V	4115.5	2829	8.67678	6.02603	0.397168	0.275833
679	F	6615	4517	8.83083	6.13301	0.248218	0.172388
680	K	12025	10590	2.94161	2.04295	0.116506	0.0809136

## Sheet: c
Raw data of FigureS7(c) for TLR5tmjm
Number of residue	Type of residue	1D(NH), Hz	Error of 1D(NH), Hz
631	M
632	E	12.46	3.3
633	E	4.32	3.3
634	V	0.61	3.3
635	L
636	K	12.46	3.3
637	S	10.99	3.3
638	L
639	K
640	F
641	S
642	L
643	F
644	I
645	V	-18.77	3.3
646	C	-39.49	3.3
647	T
648	V	-30.32	3.3
649	T	-11.3	3.3
650	L
651	T
652	L
653	F
654	L	-34.75	3.3
655	M	-38.52	3.3
656	T	-9.96	3.3
657	I
658	L
659	T
660	V
661	T
662	K
663	F
664	R
665	G
666	F
667	C
668	F
669	I
670	C
671	Y
672	K
673	T
674	A	28.81	3.3
675	Q
676	R
677	L	20.97	3.3
678	V	1.28	3.3
679	F	1.59	3.3
680	K	-1.09	3.3
