# Supplementary material for: The architecture of transmembrane and cytoplasmic juxtamembrane regions of Toll-like receptors
Source: Nat Commun. 2023 Mar 17;14:1503. doi: 10.1038/s41467-023-37042-6 (PMC10023784; doi:10.1038/s41467-023-37042-6)
Supplement: Supplementary file 4 — Source Data [file 41467_2023_37042_MOESM4_ESM.zip › figS8.xlsx]

## Sheet: a
Raw data of FigureS8(a) for TLR9tmjm
Number of residue	Type of residue	Alpha-helix propensity estimated by Talos-N
811	M	0.333
812	E	0.212
813	A	0.353
814	L	0.112
815	S	0.064
816	W	0.816
817	D	0.914
818	C	0.965
819	F	0.986
820	A	0.997
821	L	0.994
822	S	0.992
823	L	0.991
824	L	0.993
825	A	0.995
826	V	0.994
827	A	0.991
828	L	0.972
829	G	0.875
830	L	0.734
831	G	0.727
832	V	0.925
833	P	0.985
834	M	0.991
835	L	0.995
836	H	0.993
837	H	0.969
838	L	0.841
839	C	0.332
840	G	0.055
841	W	0.015
842	D	0.102
843	L	0.902
844	W	0.972
845	Y	0.992
846	C	0.99
847	F	0.997
848	H	0.997
849	L	0.993
850	C	0.985
851	L	0.981
852	A	0.927
853	W	0.671
854	L	0.12
855	P	0.002
856	W	0.039
857	R	0.041
858	G	0.048
859	R	0.378
860	Q	0.333

## Sheet: b
Raw data of FigureS8(b) for TLR9tmjm											noise	20
Number of residue	Type of residue	Reference intensity	Attenuated intensity		tau c, ns		Error of tau c, ns
811	M
812	E	4273.92	3953.35	3.60966	3.34255	0.319047	0.295438
813	A	8580.53	7830.24	4.23627	3.92279	0.160086	0.14824
814	L	8266.35	7535.85	4.28341	3.96644	0.166263	0.15396
815	S	5537.75	4873.53	5.9152	5.47748	0.253087	0.234359
816	W	3202.71	2527.92	10.9537	10.1431	0.46663	0.4321
817	D	4435.56	3505.42	10.8955	10.0892	0.336671	0.311758
818	C	4509.49	3458.77	12.2811	11.3723	0.33738	0.312414
819	F	2147.2	1598.53	13.6611	12.6502	0.722127	0.66869
820	A	3694.37	2711.76	14.3153	13.256	0.42356	0.392216
821	L	5658.24	4125.97	14.6209	13.5389	0.277742	0.257189
822	S	3994.87	2968.63	13.7458	12.7286	0.388593	0.359837
823	L	3900.92	2780.47	15.6757	14.5157	0.408946	0.378684
824	L	3878.55	2762.24	15.7139	14.5511	0.411529	0.381076
825	A	3174.07	2264.92	15.6238	14.4677	0.502219	0.465055
826	V	3374.43	2387.83	16.0112	14.8263	0.475033	0.439881
827	A	3397.92	2330.13	17.4649	16.1725	0.481829	0.446174
828	L	2708.29	1928.28	15.7264	14.5626	0.589458	0.545838
829	G	2426.43	1762.16	14.8092	13.7133	0.649395	0.60134
830	L	3014.89	2149.33	15.6671	14.5077	0.529063	0.489913
831	G	2194.69	1652.58	13.1345	12.1625	0.70137	0.649469
832	V	3590.05	2532.96	16.1471	14.9522	0.447378	0.414272
833	P
834	M	2659.35	1933.13	14.7658	13.6732	0.592155	0.548335
835	L	2841.16	1949.97	17.426	16.1365	0.57592	0.533302
836	H	557.565	465.251	8.37972	7.75963	2.59201	2.40021
837	H	1179.48	809.112	17.4487	16.1575	1.38775	1.28506
838	L	2663.72	2057.36	11.9583	11.0734	0.568666	0.526585
839	C	2477.16	1960.92	10.8195	10.0188	0.602228	0.557663
840	G	1533.9	1260.33	9.09449	8.4215	0.950855	0.880492
841	W	3122.21	2385.86	12.4527	11.5312	0.488427	0.452284
842	D	2024.82	1594	11.0757	10.2561	0.739283	0.684576
843	L	1567.53	1162.56	13.8369	12.8129	0.991592	0.918215
844	W	2638.88	1686.28	20.7328	19.1986	0.651628	0.603407
845	Y	2614.78	1898.76	14.8138	13.7176	0.602657	0.55806
846	C	5783.06	4198.57	14.8235	13.7266	0.272526	0.252359
847	F	2467.86	1861.16	13.0625	12.0959	0.623118	0.577007
848	H	1933.41	1262.4	19.7348	18.2744	0.875971	0.81115
849	L	2855.9	2065	15.0119	13.901	0.553326	0.51238
850	C	2397.63	1630.29	17.8575	16.536	0.686808	0.635984
851	L	2823.46	2027.08	15.341	14.2058	0.562308	0.520697
852	A	3705.66	2714.76	14.4056	13.3395	0.422805	0.391517
853	W	4470.74	3325.34	13.7029	12.6889	0.347024	0.321344
854	L	3794.58	2887.04	12.6548	11.7184	0.402992	0.373171
855	P
856	W	5029.5	4329.02	6.94348	6.42966	0.282207	0.261324
857	R	5403.24	4688.8	6.56586	6.07998	0.261463	0.242114
858	G	2092.88	1964.58	2.92884	2.71211	0.646426	0.59859
859	R	5416.9	4901.36	4.63013	4.2875	0.254766	0.235914
860	Q	15815.9	15391.3	1.25989	1.16666	0.0839435	0.0777317

## Sheet: c
Raw data of FigureS8(c) for TLR9tmjm
Number of residue	Type of residue	1D(NH), Hz	Error of 1D(NH), Hz
811	M
812	E	1.59	0.65
813	A	1.18	0.65
814	L	0.29	0.65
815	S	-4.01	0.65
816	W	-3.84	0.65
817	D	3.53	0.65
818	C	2.56	0.65
819	F	-4.57	0.65
820	A	-2.14	0.65
821	L	0.86	0.65
822	S	0.05	0.65
823	L	-6.52	0.65
824	L	-0.44	0.65
825	A	3.45	0.65
826	V	-4.17	0.65
827	A	-0.6	0.65
828	L	4.75	0.65
829	G	2.24	0.65
830	L	-5.79	0.65
831	G	2.56	0.65
832	V	10.02	0.65
833	P
834	M	1.99	0.65
835	L	8.48	0.65
836	H
837	H
838	L	6.13	0.65
839	C	7.59	0.65
840	G
841	W	1.43	0.65
842	D	3.86	0.65
843	L	5.56	0.65
844	W	-5.38	0.65
845	Y	-1.33	0.65
846	C	2.08	0.65
847	F	-0.03	0.65
848	H
849	L	1.75	0.65
850	C	1.1	0.65
851	L
852	A	1.59	0.65
853	W
854	L	0.13	0.65
855	P
856	W	-3.76	0.65
857	R	1.18	0.65
858	G	1.67	0.65
859	R	0.62	0.65
860	Q	0.45	0.65
