# Supplementary material for: The architecture of transmembrane and cytoplasmic juxtamembrane regions of Toll-like receptors
Source: Nat Commun. 2023 Mar 17;14:1503. doi: 10.1038/s41467-023-37042-6 (PMC10023784; doi:10.1038/s41467-023-37042-6)
Supplement: Supplementary file 4 — Source Data [file 41467_2023_37042_MOESM4_ESM.zip › figS9.xlsx]

## Sheet: TLR2
Raw data of FigureS9 for TLR2tmjm				Number of NMR state
Number of residue	Type of residue	Experimental 1DNH, Hz	Error of 1DNH, Hz	#1	#2	#3	#4	#5	#6	#7	#8	#9	#10	Mean of fitted 1DNH, Hz	SD of fitted 1DNH, Hz
588	THR	-20.6	3	-25.65	-25.63	-25.64	-25.64	-25.69	-25.65	-25.67	-25.67	-25.66	-25.65	-25.655	0.0177951
589	ALA	-29.3	3	-32.51	-32.44	-34.04	-32.75	-30.83	-34.24	-33.23	-32.83	-34.4	-34.32	-33.159	1.12919
591	VAL	-27.92	3	-22.89	-22.88	-22.87	-22.89	-22.91	-22.88	-22.92	-22.88	-23.68	-22.86	-22.966	0.251493
592	SER	-32.06	3	-28.22	-28.05	-27.04	-28.35	-37.28	-27.03	-27.66	-27.05	-37.26	-37.08	-30.502	4.65196
593	GLY	-34.58	3	-29.57	-29.56	-37.64	-29.59	-29.54	-34.11	-31.34	-38.52	-29.52	-30.48	-31.987	3.51797
594	MET	-35.78	3	-38.32	-36.61	-34.32	-38.22	-34.32	-38.34	-38.27	-36.24	-37.63	-30.78	-36.305	2.49419
595	CYS	-27.98	3	-31.97	-31.9	-31.39	-32.7	-33.06	-32.07	-32.17	-29.84	-33.01	-32.99	-32.11	0.976115
598	LEU	-35.6	3	-32.73	-32.12	-31.62	-33.95	-30.58	-31.02	-30.59	-33.53	-31.78	-31.3	-31.922	1.16798
599	PHE	-34.1	3	-29.94	-29.67	-29.06	-29.05	-33.61	-29.03	-30.62	-29.06	-29.13	-29.08	-29.825	1.43126
602	ILE	-24.98	3	-24.87	-24.22	-25.69	-25.66	-20.93	-27.02	-22.67	-29.97	-29.1	-27.46	-25.759	2.77715
603	LEU	-33.56	3	-36.3	-36.34	-34.03	-33.33	-38.18	-33.7	-36.84	-34.9	-35.56	-37.37	-35.655	1.63482
605	THR	-32.72	3	-32.98	-32.89	-27.69	-27.7	-27.63	-27.69	-29.09	-32.81	-27.68	-27.71	-29.387	2.45865
606	GLY	-31.16	3	-26.09	-26.08	-26.07	-26.41	-26.11	-26.11	-26.15	-29.75	-26.03	-26.05	-26.485	1.15219
607	VAL	-37.64	3	-37.68	-37.7	-37.77	-38.32	-37.8	-37.8	-38.43	-37.85	-37.91	-37.36	-37.862	0.309544
609	CYS	-28.22	3	-30.97	-30.79	-27.12	-29.45	-30.81	-27.87	-32.6	-33.4	-29.35	-26.47	-29.883	2.27111
611	ARG	-39.08	3	-35	-36.22	-34.03	-38.55	-37.79	-34.09	-38.59	-33.9	-33.97	-37.45	-35.959	1.9891
612	PHE	-14.96	3	-20	-20	-20.04	-19.99	-20.02	-19.97	-18.04	-20.09	-20.1	-13.85	-19.21	1.9845
614	GLY	5.2	3	4.16	4.38	4.13	4.21	4.17	4.17	6.28	4.12	6.22	3.96	4.58	0.886165
617	TYR	-1.1	3	-0.43	-0.05	0.04	-2.11	-2	-0.04	-2.16	-0.03	-2.05	-2.05	-1.088	1.04758
618	MET	-3.86	3	-4.97	-4.98	-4.88	-4.89	-4.88	-5.16	-5.02	-4.89	-4.42	-2.6	-4.669	0.751376
620	MET	-1.88	3	-3.05	-3.29	-3.07	-0.93	-0.91	-3.66	-2.88	-3.06	-2.89	-3.59	-2.733	0.991374
622	TRP	-4.82	3	-5.84	-5.91	-6	-5.7	-4.94	-5.91	-5.84	-5.92	-5.88	-5.83	-5.777	0.304304
623	ALA	-3.14	3	-2.81	-3.24	-3.68	-3.55	-2.77	-3.42	-2.76	-2.71	-2.43	-3.44	-3.081	0.432369
624	TRP	-2.96	3	-3.39	-4	-1.94	-2.15	-2.53	-4.02	-1.93	-1.78	-1.9	-4.02	-2.766	0.977277
626	GLN	-7.16	3	-8.02	-8.18	-7.6	-6.63	-6.2	-8.19	-7.16	-7.17	-6.12	-5.89	-7.116	0.876371
627	ALA	1.96	3	0.79	0.7	0.94	0.97	0.94	0.78	0.95	0.55	0.94	0.45	0.801	0.184297
628	LYS	-2.78	3	-1.74	-1.74	-1.76	-3.17	-2.44	-1.73	-2.52	-1.67	-2.65	-3.82	-2.324	0.73731
629	ARG	-3.38	3	-4.02	-4.4	-3.92	-3.55	-4.27	-4.41	-3.62	-3.08	-4.07	-4.93	-4.027	0.523196

## Sheet: TLR3
Raw data of FigureS9 for TLR3tmjm				Number of NMR state
Number of residue	Type of residue	Experimental 1DNH, Hz	Error of 1DNH, Hz	#1	#2	#3	#4	#5	#6	#7	#8	#9	#10	Mean of fitted 1DNH, Hz	SD of fitted 1DNH, Hz
699	SER	-4.23	0.4	-5.23	-4.23	-4.01	-4.61	-5.23	-4.83	-3.75	-5.12	-4.64	-5.28	-4.693	0.547947
700	ALA	-2.59	0.4	-2.9	-2.89	-2.5	-2.2	-3.38	-3.13	-3.28	-3.01	-3.16	-2.38	-2.883	0.397913
702	PHE	3.05	0.4	3.75	3.31	3.94	3.86	3.62	3.97	3.89	3.43	3.8	3.17	3.674	0.280919
703	GLU	4.96	0.4	5.55	5.4	5.55	5.58	5.09	5.06	5.44	4.27	4.69	5.54	5.217	0.441765
704	LEU	-5.25	0.4	-4.82	-4.73	-4.82	-4.76	-5.18	-4.58	-5.7	-5.01	-5.02	-4.44	-4.906	0.352742
705	PHE	3.85	0.4	2.93	2.93	3.03	3.17	2.99	3.39	3.29	3.28	3.21	3.27	3.149	0.16643
706	PHE	6.72	0.4	5.74	5.67	6.13	6.31	6.3	6.3	6.05	5.01	6.51	5.89	5.991	0.437606
707	MET	-7.89	0.4	-7.54	-7.72	-7.44	-7.5	-7.81	-7.61	-7.49	-7.7	-7.38	-7.4	-7.559	0.145865
708	ILE	-3.97	0.4	-3.01	-3.14	-3.8	-3.02	-3.13	-4.64	-2.72	-3.26	-3.09	-3.56	-3.337	0.547582
710	THR	-12.43	0.4	-11.29	-12.65	-12.21	-12.16	-12.05	-13.02	-11.41	-11.49	-12.8	-12.11	-12.119	0.592348
711	SER	-14.66	0.4	-14.86	-14.45	-15	-15.57	-15.17	-15.14	-15.51	-14.64	-15.06	-15.52	-15.092	0.376321
712	ILE	-9.79	0.4	-11.25	-11.04	-11.24	-10.1	-11.01	-9.9	-10.57	-11.34	-11.08	-10.54	-10.807	0.504184
713	LEU	-14.65	0.4	-15.28	-15.08	-14.51	-15.02	-14.7	-15.25	-14.97	-15.43	-15.37	-14.99	-15.06	0.291471
714	LEU	-16.58	0.4	-15.95	-15.83	-15.81	-15.98	-15.79	-15.8	-15.92	-15.92	-15.79	-15.84	-15.863	0.0721187
715	ILE	-13.64	0.4	-15.21	-14.71	-15.17	-15.13	-14.86	-14.64	-15.33	-14.83	-14.84	-14.89	-14.961	0.231778
716	PHE	-12.83	0.4	-13.41	-13.16	-13.14	-13.56	-13.48	-13.28	-13.02	-13.41	-13.37	-13.36	-13.319	0.167694
717	ILE	-14.54	0.4	-14.77	-15.06	-14.75	-14.89	-14.74	-14.68	-14.7	-14.91	-14.6	-14.53	-14.763	0.155781
718	PHE	-16.22	0.4	-15.43	-15.23	-15.26	-15.19	-15.17	-15.12	-15.35	-15.22	-15.11	-15.28	-15.236	0.0995769
719	ILE	-12.15	0.4	-12.51	-12.27	-12.4	-12.44	-12.36	-12.39	-12.51	-12.56	-12.42	-12.45	-12.431	0.0838583
720	VAL	-12.99	0.4	-12.81	-12.84	-12.9	-12.91	-12.7	-12.71	-12.46	-12.87	-12.76	-12.8	-12.776	0.132598
721	LEU	-17.29	0.4	-15.6	-15.47	-15.37	-15.61	-15.36	-15.36	-15.53	-15.58	-15.42	-15.44	-15.474	0.0997998
722	LEU	-14.72	0.4	-14.77	-14.43	-14.59	-14.58	-14.58	-14.53	-14.53	-14.55	-14.49	-14.63	-14.568	0.0905293
723	ILE	-11.39	0.4	-11.41	-11.24	-11.32	-11.21	-11.29	-11.26	-12.3	-11.57	-11.42	-11.39	-11.441	0.320154
724	HIS	-13.7	0.4	-13.83	-13.97	-13.88	-14.14	-14.07	-13.93	-13.45	-14.12	-13.87	-13.78	-13.904	0.201009
725	PHE	-17.24	0.4	-15.97	-15.66	-15.72	-15.88	-15.78	-15.71	-14.54	-15.49	-15.74	-15.85	-15.634	0.406071
726	GLU	-4.99	0.4	-7.27	-7.09	-7.25	-7.16	-7.24	-7.23	-8.28	-7.07	-7.15	-7.26	-7.3	0.351663
727	GLY	-6.53	0.4	-4.28	-4.47	-4.29	-4.4	-4.53	-4.18	-3.88	-3.71	-4.43	-4.34	-4.251	0.263669
730	ILE	3.16	0.4	4.22	4.29	4.09	4.37	4.75	4.87	2.55	4.77	4.24	4.07	4.222	0.655062
731	SER	5.08	0.4	5.09	5.94	5.16	5.08	4.26	4.75	6.79	4.7	6.28	5.94	5.399	0.799853
732	PHE	4.79	0.4	3.22	3.46	3.17	3.26	3.13	3.48	3.76	4.98	3.53	3.37	3.536	0.542283
734	TRP	1.75	0.4	2.5	2.71	1.84	2.96	2.36	2.39	0.52	2.59	1.79	1.5	2.116	0.72119
737	SER	0.34	0.4	0.24	0.57	0.25	0.24	0.28	0.46	0.52	0.09	0.48	0.53	0.366	0.164263
738	VAL	-2.95	0.4	-3.75	-2.23	-2.52	-2.6	-2.55	-2.31	-2.04	-2.22	-1.81	-2.28	-2.431	0.521887
739	HIS	-7.08	0.4	-7.77	-8.65	-9.11	-6.39	-8.81	-8.82	-9.13	-8.52	-7.84	-8.86	-8.39	0.844564
741	VAL	-0.13	0.4	-0.35	0.26	0.35	-0.11	0.19	0.5	-0.25	0.23	0.76	0.86	0.244	0.401115
742	LEU	-6.81	0.4	-6.39	-7.77	-8.72	-7.91	-7.86	-7.83	-7.17	-7.89	-7.6	-7.85	-7.699	0.596051
743	GLY	-1.82	0.4	-2.63	-2.19	-1.37	-1.9	-2.61	-2.14	-2.31	-2.34	-1.95	-1.15	-2.059	0.486882
744	PHE	3.28	0.4	3.24	4.26	3.25	3.57	3.24	3.52	3.25	3.5	3.62	3.4	3.485	0.310063
745	LYS	-1.57	0.4	-0.43	-2.7	-1.13	-2.26	-1.24	-1.71	-1.24	-0.32	-0.39	-0.21	-1.163	0.858397
746	GLU	-4.49	0.4	-4.76	-5.27	-4.21	-4.58	-4.39	-4.47	-5.07	-4.03	-4.53	-4.74	-4.605	0.373876

## Sheet: TLR9
Raw data of FigureS9 for TLR9tmjm				Number of NMR state
Number of residue	Type of residue	Experimental 1DNH, Hz	Error of 1DNH, Hz	#1	#2	#3	#4	#5	#6	#7	#8	#9	#10	Mean of fitted 1DNH, Hz	SD of fitted 1DNH, Hz
812	GLU	1.59	0.65	1.53	1.08	1.09	1.87	1.94	1.61	1.38	1.44	1.65	1.33	1.492	0.289973
813	ALA	1.18	0.65	1.7	1.39	0.82	0.81	0.56	1.66	1.75	1.63	1.32	1.53	1.317	0.431742
814	LEU	0.29	0.65	-0.53	-0.29	-0.3	1.37	-0.73	-0.12	1.07	0.63	-0.47	0.06	0.069	0.714756
815	SER	-4.01	0.65	-3.36	-3.51	-3.2	-3.57	-4.63	-3.68	-4.21	-3.39	-3.49	-3.03	-3.607	0.476866
816	TRP	-3.84	0.65	-3.28	-3.22	-3.22	-3.31	-3	-4.04	-4.31	-3.32	-3.4	-2.81	-3.391	0.451994
817	ASP	3.53	0.65	4	4.02	3.93	3.74	2.58	4.01	2.15	2.57	4.05	2.72	3.377	0.768578
818	CYS	2.56	0.65	2.98	3.15	3.17	2.3	2.02	3.01	2.95	3.08	2.81	3.18	2.865	0.394046
819	PHE	-4.57	0.65	-5.21	-5.05	-5.09	-5.33	-3.92	-5.38	-4.99	-4.39	-5.33	-4.78	-4.947	0.468545
820	ALA	-2.14	0.65	-1.81	-2.2	-2.62	-2.13	-1.75	-2.54	-1.71	-2.89	-2.9	-2.72	-2.327	0.467477
821	LEU	0.86	0.65	1.29	0.85	1.32	1.5	1.19	1.02	1.3	0.38	1.28	0.46	1.059	0.380802
822	SER	0.05	0.65	-0.49	-0.47	-0.5	-0.37	-0.45	-0.27	-0.47	0.36	-0.42	0.5	-0.258	0.370369
823	LEU	-6.52	0.65	-6.99	-6.22	-6.84	-6.17	-5.63	-6.58	-5.72	-7	-6.46	-6.8	-6.441	0.496822
824	LEU	-0.44	0.65	-1.05	0.23	0.04	0.03	0.2	0	0.05	-0.23	-0.02	-0.2	-0.095	0.365673
825	ALA	3.45	0.65	3.8	4.04	4.06	3.34	3.37	3.9	4.36	4.27	3.87	4.22	3.923	0.349
826	VAL	-4.17	0.65	-3.21	-3.44	-5.04	-3.82	-4.73	-3.35	-4.87	-3.17	-3.25	-3	-3.788	0.78641
827	ALA	-0.6	0.65	-0.09	-0.45	-0.63	0.01	0.06	-0.62	0.13	-1.13	-0.22	-1.04	-0.398	0.451585
828	LEU	4.75	0.65	5.24	5.41	5.04	5.46	5.62	5.3	5.14	5.44	5.32	5.37	5.334	0.166747
829	GLY	2.24	0.65	1.45	1.67	1.67	1.38	1.38	1.54	1.84	2.11	1.63	1.66	1.633	0.222114
830	LEU	-5.79	0.65	-5.29	-6.23	-6.19	-6.47	-6.77	-5.52	-5.96	-5.4	-5.12	-6.07	-5.902	0.54591
831	GLY	2.56	0.65	2.02	2.11	2.46	2.56	3.02	1.9	3.48	2.04	1.76	1.96	2.331	0.552136
832	VAL	10.02	0.65	9.04	9.74	10.19	9.1	10.13	9.49	10.17	10.71	9.2	10.27	9.804	0.574847
834	MET	1.99	0.65	2.45	2.26	2.37	2.48	3.09	2.4	2.95	2.56	2.44	2.32	2.532	0.272307
835	LEU	8.48	0.65	8.45	7.9	7.58	8.3	7.47	8	6.28	7.62	8.01	7.87	7.748	0.600422
838	LEU	6.13	0.65	5.17	5.54	6.47	5.3	5.62	5.33	5.39	5.62	5.43	6.83	5.67	0.542218
839	CYS	7.59	0.65	8.25	8.39	6.72	8.44	7.88	8.33	7.86	8.2	8.58	7.48	8.013	0.56121
841	TRP	1.43	0.65	1.93	1.92	0.72	1.08	0.92	0.89	2	0.7	1.71	1.94	1.381	0.561812
842	ASP	3.86	0.65	3.18	3.71	4.39	3.5	4.45	4.46	4.22	4.61	4.87	3.82	4.121	0.541201
843	LEU	5.56	0.65	5.81	4.52	4.3	4.44	5.39	4.49	4.69	3.5	4.41	4.48	4.603	0.62279
844	TRP	-5.38	0.65	-4.67	-4.56	-4.68	-4.95	-4.79	-5.01	-4.7	-4.92	-4.6	-4.51	-4.739	0.172205
845	TYR	-1.33	0.65	-2.06	-1.98	-1.85	-1.84	-2.17	-2.12	-1.97	-0.87	-1.79	-2.05	-1.87	0.372797
846	CYS	2.08	0.65	1.65	2.37	2.55	1.63	2.07	2.53	1.78	2.5	1.75	1.69	2.052	0.396451
847	PHE	-0.03	0.65	-0.56	-0.35	0.54	-0.62	0.22	0.38	0.4	-0.87	-0.49	-0.36	-0.171	0.505425
849	LEU	1.75	0.65	1.36	1.61	1.53	1.86	0.93	1.13	1.2	2.27	1.6	1.23	1.472	0.391856
850	CYS	1.1	0.65	1.95	1.82	1.87	2.21	1.04	1.61	1.45	1.31	1.94	1.24	1.644	0.374469
852	ALA	1.59	0.65	0.84	0.89	1.07	1.26	1.21	1.61	0.8	1.63	0.89	1.92	1.212	0.390493
854	LEU	0.13	0.65	0.78	0.76	-0.46	0.82	0.63	-0.6	0.48	0.6	0.45	0.99	0.445	0.539511
856	TRP	-3.76	0.65	-4.47	-4.22	-2.9	-4.27	-3.54	-2.86	-4.16	-2.65	-4.66	-4.03	-3.776	0.733806
857	ARG	1.18	0.65	0.67	0.64	0.55	1.4	1.74	0.61	1.66	0.94	0.71	1.86	1.078	0.527337
858	GLY	1.67	0.65	2.29	1.62	1.27	2.01	1.1	2.32	1.63	1.74	2.19	1.03	1.72	0.479745
859	ARG	0.62	0.65	0.53	1.55	0.62	0.64	0.72	1.03	0.63	0.79	0.2	0.91	0.762	0.355803
860	GLN	0.45	0.65	1.02	-0.21	0.08	1.31	0.76	0.25	0.53	0.45	0.15	0.28	0.462	0.459101

## Sheet: TLR5
Raw data of FigureS9 for TLR5tmjm				Number of NMR state
Number of residue	Type of residue	Experimental 1DNH, Hz	Error of 1DNH, Hz	#1	#2	#3	#4	#5	#6	#7	#8	#9	#10	Mean of fitted 1DNH, Hz	SD of fitted 1DNH, Hz
632	GLU	12.46	3.3	18.12	15.02	16.74	6.79	12.27	13.62	14.98	9.58	12.63	16.68	13.643	3.47891
633	GLU	4.32	3.3	5.53	5.05	7.28	3.43	3.75	4.28	4.83	6.2	2.93	6.58	4.986	1.42501
634	VAL	0.61	3.3	1.48	-0.7	3.93	1	3.44	1.79	3.65	1.01	3.13	3.66	2.239	1.54801
636	LYS	12.46	3.3	14.44	11.29	13.38	10.33	9.05	11.02	9.98	9.75	7	10.84	10.708	2.09788
637	SER	10.99	3.3	9.72	7.92	9.87	7.63	9.99	7.22	9.56	13.07	12.46	9.19	9.663	1.91362
645	VAL	-18.77	3.3	-15.33	-14.61	-24.95	-24.31	-19.17	-13.94	-22.11	-23.92	-26.28	-21.06	-20.568	4.57659
646	CYS	-39.49	3.3	-41.25	-31.04	-28.82	-34.81	-31.59	-28.39	-28.55	-32.83	-30.31	-36.51	-32.41	4.1069
648	VAL	-30.32	3.3	-21.71	-33.17	-36.11	-28.09	-23.78	-38.02	-33.67	-21.35	-31.85	-26.25	-29.4	6.00868
649	THR	-11.3	3.3	-16.35	-15.81	-18.38	-14.66	-10.64	-15.17	-13.04	-14.31	-18.37	-11.72	-14.845	2.5658
654	LEU	-34.75	3.3	-44.86	-44.56	-25.71	-42.5	-50.61	-42.21	-30.05	-43.92	-26.29	-40.78	-39.149	8.61538
655	MET	-38.52	3.3	-31.06	-30.1	-40.83	-37.29	-30.2	-27.69	-40.32	-29.94	-41.95	-32.96	-34.234	5.33068
656	THR	-9.96	3.3	-9	-13.6	-12.81	-12.4	-13.46	-13.32	-15.01	-14.04	-14.41	-10.74	-12.879	1.79942
674	ALA	28.81	3.3	19	20.95	20.32	18.76	20.11	17.91	25.51	21.46	24.58	27.87	21.647	3.26941
677	LEU	20.97	3.3	16.57	24.15	18.47	20.66	21.32	27.83	26.5	28.27	21.95	21.47	22.719	3.90856
678	VAL	1.28	3.3	2.4	2.07	4.08	3.08	1.33	1.79	3.2	2.63	3.98	2.66	2.722	0.890116
679	PHE	1.59	3.3	1.29	3.08	4.37	2.07	1.35	1.71	0.5	-1.14	2.52	7.26	2.301	2.28377
680	LYS	-1.09	3.3	-1.75	-1.23	1.22	-2.87	-3.54	-0.08	3.34	0.39	0.08	-0.08	-0.452	2.00322
